# Supplementary material for: Acute nutritional ketosis during early recovery from aerobic exercise does not affect skeletal muscle transcriptomic response in humans
Source: Eur J Appl Physiol. 2025 Sep 17;126(2):1021–32. doi: 10.1007/s00421-025-05987-9 (PMC12948831; doi:10.1007/s00421-025-05987-9)
Supplement: Supplementary file 3 — Supplementary file3 (XLSX 14695 KB) [file 421_2025_5987_MOESM3_ESM.xlsx]

## Sheet: voom_lmer
gene	term	Estimate	Std. Error	t value	Pr(>|t|)	contrast	adj.P.Val	base_expression	Post_KET	Post_PLA	Pre_KET	Pre_PLA	FC_KET_vs_PLA_Pre	FC_KET_vs_PLA_Post	FC_KET_Post_vs_Pre	FC_PLA_Post_vs_Pre	FC_Interaction
NCOR1	(Intercept)	6.1373	0.0246384	249.096	3.47685e-54	Baseline expression (KET, Pre)	5.75593e-50	6.1859	6.1373	6.10212	6.26237	6.2418	0.0205721	0.0351816	-0.125068	-0.139677	0.0146095
PCBP2	(Intercept)	7.48152	0.0313845	238.383	1.41839e-53	Baseline expression (KET, Pre)	1.17407e-49	7.50305	7.48152	7.44644	7.52259	7.56164	-0.0390554	0.0350859	-0.0410675	-0.115209	0.0741413
XRCC6	(Intercept)	6.73377	0.0294439	228.699	5.34333e-53	Baseline expression (KET, Pre)	2.94863e-49	6.7143	6.73377	6.75162	6.68614	6.68568	0.000463429	-0.0178462	0.047629	0.0659386	-0.0183096
PSMB1	(Intercept)	5.93274	0.028151	210.747	1.52159e-51	Baseline expression (KET, Pre)	3.6266e-48	5.86781	5.93274	5.87972	5.83041	5.82836	0.00204603	0.0530233	0.102336	0.0513591	0.0509772
EIF1	(Intercept)	9.52457	0.0457493	208.191	1.07803e-51	Baseline expression (KET, Pre)	3.6266e-48	9.47077	9.52457	9.49375	9.4227	9.44207	-0.0193759	0.0308195	0.101874	0.0516788	0.0501953
EID1	(Intercept)	7.34558	0.0318267	230.799	1.53345e-51	Baseline expression (KET, Pre)	3.6266e-48	7.34513	7.34558	7.29358	7.3763	7.36505	0.0112494	0.0520016	-0.0307133	-0.0714655	0.0407522
CELF1	(Intercept)	6.0227	0.0289775	207.841	1.20628e-51	Baseline expression (KET, Pre)	3.6266e-48	6.01345	6.0227	6.0397	5.99955	5.99186	0.00769153	-0.0170033	0.0231425	0.0478374	-0.0246949
HNRNPK	(Intercept)	7.05296	0.0259776	271.501	3.91245e-51	Baseline expression (KET, Pre)	8.09632e-48	7.05651	7.05296	7.07538	7.03748	7.06022	-0.0227429	-0.0224194	0.0154785	0.015155	0.000323439
MALAT1	(Intercept)	12.2142	0.0614184	198.868	4.66493e-51	Baseline expression (KET, Pre)	8.58088e-48	12.1874	12.2142	12.1422	12.1575	12.2356	-0.0780689	0.0719833	0.0566106	-0.0934415	0.150052
IST1	(Intercept)	5.8542	0.0302189	193.726	1.07792e-50	Baseline expression (KET, Pre)	1.7845e-47	5.72704	5.8542	5.86923	5.63767	5.54705	0.0906205	-0.0150266	0.216527	0.322174	-0.105647
SERBP1	(Intercept)	7.53578	0.0393185	191.66	1.92386e-50	Baseline expression (KET, Pre)	2.89541e-47	7.54012	7.53578	7.557	7.49994	7.56778	-0.0678402	-0.0212163	0.0358425	-0.0107814	0.0466238
EIF5B	(Intercept)	7.29906	0.0379631	192.267	2.60764e-50	Baseline expression (KET, Pre)	3.59746e-47	7.31789	7.29906	7.27018	7.35732	7.34498	0.0123381	0.0288857	-0.0582604	-0.0748079	0.0165475
TPT1	(Intercept)	12.5035	0.0594147	210.444	4.35149e-50	Baseline expression (KET, Pre)	5.14563e-47	12.484	12.5035	12.445	12.4653	12.5223	-0.0569928	0.0585378	0.0382053	-0.0773253	0.115531
TCP1	(Intercept)	6.51805	0.0351132	185.629	4.22101e-50	Baseline expression (KET, Pre)	5.14563e-47	6.50476	6.51805	6.53382	6.47463	6.49255	-0.0179233	-0.0157677	0.04342	0.0412643	0.00215564
METAP2	(Intercept)	6.06414	0.0331566	182.894	1.0792e-49	Baseline expression (KET, Pre)	1.19108e-46	6.06402	6.06414	6.00084	6.08732	6.10377	-0.0164468	0.0633039	-0.0231831	-0.102934	0.0797506
NUCKS1	(Intercept)	7.33477	0.0299527	244.879	1.62272e-49	Baseline expression (KET, Pre)	1.679e-46	7.35722	7.33477	7.28766	7.38209	7.42435	-0.0422577	0.0471123	-0.0473179	-0.136688	0.0893699
RTN4	(Intercept)	9.01182	0.0509532	176.865	2.0342e-49	Baseline expression (KET, Pre)	1.98095e-46	8.98124	9.01182	8.94107	8.95569	9.0164	-0.0607171	0.0707425	0.0561311	-0.0753284	0.13146
ILF2	(Intercept)	5.31142	0.0309662	171.523	5.281e-49	Baseline expression (KET, Pre)	4.85705e-46	5.30617	5.31142	5.34593	5.24368	5.32366	-0.0799855	-0.0345115	0.0677424	0.0222684	0.045474
PSMD7	(Intercept)	6.86891	0.0375371	182.99	6.21959e-49	Baseline expression (KET, Pre)	5.41922e-46	6.8488	6.86891	6.85616	6.83164	6.83849	-0.00684344	0.0127515	0.0372681	0.0176731	0.0195949
RAC1	(Intercept)	7.02202	0.0421841	166.461	1.37581e-48	Baseline expression (KET, Pre)	1.13883e-45	7.04354	7.02202	6.99634	7.08542	7.07038	0.0150325	0.0256844	-0.0633963	-0.0740482	0.0106519
SNX1	(Intercept)	5.42023	0.0331976	163.272	2.55335e-48	Baseline expression (KET, Pre)	2.01289e-45	5.37507	5.42023	5.41381	5.32608	5.34015	-0.0140767	0.00642324	0.0941527	0.0736528	0.0204999
WDR33	(Intercept)	4.78239	0.0297561	160.72	4.22484e-48	Baseline expression (KET, Pre)	3.17919e-45	4.75313	4.78239	4.83257	4.68976	4.70782	-0.0180602	-0.0501759	0.092635	0.124751	-0.0321157
SLTM	(Intercept)	5.77986	0.0363068	159.195	5.72977e-48	Baseline expression (KET, Pre)	4.12419e-45	5.82607	5.77986	5.74809	5.90106	5.87527	0.0257956	0.031772	-0.121205	-0.127181	0.00597631
TMED2	(Intercept)	5.91899	0.0372357	158.96	7.75248e-48	Baseline expression (KET, Pre)	5.3476e-45	5.94647	5.91899	5.9501	5.94338	5.9734	-0.0300176	-0.0311079	-0.0243861	-0.0232958	-0.00109035
MPRIP	(Intercept)	6.77245	0.0430666	157.255	8.47769e-48	Baseline expression (KET, Pre)	5.61392e-45	6.72038	6.77245	6.7481	6.69486	6.66609	0.028778	0.024355	0.0775891	0.0820122	-0.00442305
ATP5F1A	(Intercept)	9.98919	0.0648952	153.928	2.17995e-47	Baseline expression (KET, Pre)	1.38804e-44	9.97769	9.98919	9.9607	9.95256	10.0083	-0.0557329	0.0284866	0.0366252	-0.0475944	0.0842195
CCT5	(Intercept)	5.67983	0.0375022	151.453	2.81867e-47	Baseline expression (KET, Pre)	1.72826e-44	5.63067	5.67983	5.70366	5.57906	5.56014	0.0189277	-0.0238293	0.10077	0.143527	-0.042757
CCT3	(Intercept)	6.13651	0.0395993	154.965	3.04517e-47	Baseline expression (KET, Pre)	1.80046e-44	6.0771	6.13651	6.17959	6.00013	5.99218	0.00794194	-0.0430866	0.136382	0.18741	-0.0510285
TMEM59	(Intercept)	6.21322	0.0362419	171.437	3.17944e-47	Baseline expression (KET, Pre)	1.81502e-44	6.21937	6.21322	6.18323	6.24111	6.23993	0.00117322	0.0299937	-0.0278851	-0.0567056	0.0288204
EIF1AX	(Intercept)	5.71738	0.0383739	148.992	4.75866e-47	Baseline expression (KET, Pre)	2.62598e-44	5.71776	5.71738	5.74485	5.69018	5.71864	-0.0284635	-0.0274704	0.0272045	0.0262114	0.000993121
UBE2R2	(Intercept)	6.43232	0.037913	169.66	6.57735e-47	Baseline expression (KET, Pre)	3.51252e-44	6.39827	6.43232	6.3831	6.3696	6.40806	-0.0384645	0.0492237	0.062727	-0.0249612	0.0876882
UBE2V1	(Intercept)	6.27083	0.0425747	147.29	6.86903e-47	Baseline expression (KET, Pre)	3.55365e-44	6.22469	6.27083	6.13632	6.2143	6.27731	-0.063009	0.13451	0.0565272	-0.140992	0.197519
UBE2D3	(Intercept)	7.09092	0.048189	147.148	7.08368e-47	Baseline expression (KET, Pre)	3.55365e-44	7.07455	7.09092	7.17903	6.97666	7.0516	-0.074945	-0.0881129	0.114258	0.127426	-0.0131679
HNRNPL	(Intercept)	6.41365	0.0425276	150.812	7.79429e-47	Baseline expression (KET, Pre)	3.79513e-44	6.36356	6.41365	6.39306	6.3514	6.29614	0.0552542	0.0205952	0.0622576	0.0969166	-0.034659
CCDC47	(Intercept)	6.15547	0.0421653	145.984	9.12966e-47	Baseline expression (KET, Pre)	4.31833e-44	6.11571	6.15547	6.14423	6.08306	6.08008	0.00297722	0.0112451	0.0724129	0.0641451	0.00826784
ARID1B	(Intercept)	5.50397	0.0366585	150.142	9.74452e-47	Baseline expression (KET, Pre)	4.48113e-44	5.53967	5.50397	5.49621	5.54948	5.609	-0.0595132	0.00776104	-0.0455112	-0.112785	0.0672742
RAB7A	(Intercept)	7.82721	0.0532101	147.1	1.02797e-46	Baseline expression (KET, Pre)	4.50846e-44	7.73236	7.82721	7.80988	7.60887	7.68349	-0.0746238	0.0173315	0.218346	0.126391	0.0919554
ATP1A2	(Intercept)	10.1477	0.0657154	154.42	1.03486e-46	Baseline expression (KET, Pre)	4.50846e-44	10.1045	10.1477	10.1591	10.0308	10.0805	-0.0496888	-0.0113247	0.116902	0.0785383	0.038364
SNX3	(Intercept)	7.06983	0.0395154	178.913	1.08831e-46	Baseline expression (KET, Pre)	4.61975e-44	7.04938	7.06983	7.03884	7.02105	7.06779	-0.0467439	0.0309947	0.0487839	-0.0289548	0.0777386
C11orf58	(Intercept)	6.33042	0.0439533	144.026	1.40568e-46	Baseline expression (KET, Pre)	5.77131e-44	6.29506	6.33042	6.31635	6.26248	6.27099	-0.00850504	0.0140703	0.067932	0.0453567	0.0225753
MLF2	(Intercept)	6.10639	0.042298	144.366	1.42932e-46	Baseline expression (KET, Pre)	5.77131e-44	6.10688	6.10639	6.13745	6.10291	6.08077	0.0221355	-0.0310513	0.00348812	0.056675	-0.0531869
EIF2S3	(Intercept)	5.25106	0.0365796	143.552	1.56188e-46	Baseline expression (KET, Pre)	6.01323e-44	5.28878	5.25106	5.28035	5.27908	5.34464	-0.065562	-0.029298	-0.028025	-0.0642891	0.0362641
BFAR	(Intercept)	4.75364	0.0331115	143.565	1.55739e-46	Baseline expression (KET, Pre)	6.01323e-44	4.73541	4.75364	4.80156	4.6644	4.72203	-0.0576254	-0.0479235	0.0892348	0.0795329	0.00970193
UBE2B	(Intercept)	7.19459	0.0503524	142.885	1.81248e-46	Baseline expression (KET, Pre)	6.81945e-44	7.09874	7.19459	7.18464	6.9907	7.02502	-0.0343162	0.00994646	0.203887	0.159624	0.0442626
UBE3A	(Intercept)	6.88509	0.0484898	141.99	2.21505e-46	Baseline expression (KET, Pre)	7.74358e-44	6.89036	6.88509	6.87207	6.82813	6.97614	-0.148009	0.0130134	0.0569593	-0.104064	0.161023
USP22	(Intercept)	7.30075	0.0456017	160.098	2.24519e-46	Baseline expression (KET, Pre)	7.74358e-44	7.21785	7.30075	7.31486	7.12184	7.13394	-0.0120983	-0.01412	0.178903	0.180925	-0.0020217
NRBP1	(Intercept)	5.82628	0.0331449	175.782	2.17138e-46	Baseline expression (KET, Pre)	7.74358e-44	5.78824	5.82628	5.8039	5.77852	5.74427	0.0342428	0.022371	0.0477579	0.0596297	-0.0118718
NMT1	(Intercept)	5.59268	0.0393903	141.981	2.21982e-46	Baseline expression (KET, Pre)	7.74358e-44	5.48454	5.59268	5.63749	5.36799	5.33999	0.0279996	-0.0448177	0.22469	0.297507	-0.0728174
EIF4EBP2	(Intercept)	6.27547	0.0426432	147.162	2.31066e-46	Baseline expression (KET, Pre)	7.80673e-44	6.32754	6.27547	6.34754	6.30343	6.38371	-0.0802735	-0.0720639	-0.0279595	-0.0361692	0.0082097
MT-CO1	(Intercept)	15.8303	0.100241	157.923	2.41617e-46	Baseline expression (KET, Pre)	7.82018e-44	15.9058	15.8303	15.9085	15.7989	16.0857	-0.286863	-0.0781837	0.0314	-0.177279	0.208679
HAX1	(Intercept)	6.60166	0.0466072	141.645	2.39449e-46	Baseline expression (KET, Pre)	7.82018e-44	6.56411	6.60166	6.54372	6.57024	6.5408	0.0294404	0.0579365	0.0314149	0.00291875	0.0284961
SFPQ	(Intercept)	6.194	0.0437641	141.532	2.45635e-46	Baseline expression (KET, Pre)	7.82018e-44	6.10185	6.194	6.24095	5.99734	5.97513	0.022208	-0.0469431	0.196666	0.265817	-0.0691511
TBC1D20	(Intercept)	4.75291	0.0337188	140.957	2.87559e-46	Baseline expression (KET, Pre)	8.98214e-44	4.70262	4.75291	4.71022	4.65634	4.69101	-0.0346712	0.0426879	0.0965757	0.0192166	0.0773592
FAM219B	(Intercept)	5.29167	0.0310179	170.601	3.2988e-46	Baseline expression (KET, Pre)	9.9294e-44	5.20643	5.29167	5.25912	5.17046	5.10446	0.0659942	0.032549	0.121214	0.154659	-0.0334452
SQSTM1	(Intercept)	8.76169	0.0560306	156.373	3.27272e-46	Baseline expression (KET, Pre)	9.9294e-44	8.67183	8.76169	8.85881	8.54965	8.51719	0.0324583	-0.0971236	0.212036	0.341618	-0.129582
NFATC2IP	(Intercept)	4.62241	0.0331909	139.267	4.99868e-46	Baseline expression (KET, Pre)	1.47773e-43	4.70105	4.62241	4.6866	4.78411	4.7111	0.0730108	-0.0641873	-0.161692	-0.0244937	-0.137198
MACROH2A1	(Intercept)	5.71086	0.0346276	164.922	5.45586e-46	Baseline expression (KET, Pre)	1.58459e-43	5.67825	5.71086	5.70117	5.67562	5.62535	0.0502681	0.0096899	0.0352421	0.0758203	-0.0405782
HSPA9	(Intercept)	7.76571	0.0548042	141.699	5.71063e-46	Baseline expression (KET, Pre)	1.60608e-43	7.71809	7.76571	7.77944	7.61597	7.71123	-0.095265	-0.0137262	0.149745	0.0682063	0.0815388
MYH2	(Intercept)	14.3683	0.0808337	177.752	5.72387e-46	Baseline expression (KET, Pre)	1.60608e-43	14.3362	14.3683	14.2795	14.409	14.2879	0.12107	0.0888229	-0.0406475	-0.00839996	-0.0322475
SRP14	(Intercept)	6.66223	0.0362621	183.724	7.34675e-46	Baseline expression (KET, Pre)	2.01764e-43	6.62091	6.66223	6.55535	6.6339	6.63217	0.00173473	0.106885	0.028331	-0.0768192	0.10515
PSMC4	(Intercept)	5.34766	0.0339699	157.423	7.43436e-46	Baseline expression (KET, Pre)	2.01764e-43	5.30492	5.34766	5.32433	5.24266	5.30504	-0.0623727	0.0233319	0.104996	0.0192918	0.0857046
OCIAD1	(Intercept)	6.39987	0.047616	134.406	1.2806e-45	Baseline expression (KET, Pre)	3.37298e-43	6.42191	6.39987	6.38248	6.39411	6.5112	-0.117094	0.0173982	0.00576812	-0.128724	0.134492
RDX	(Intercept)	6.25609	0.0464205	134.77	1.28359e-45	Baseline expression (KET, Pre)	3.37298e-43	6.3042	6.25609	6.28883	6.2675	6.40439	-0.136892	-0.0327431	-0.0114112	-0.11556	0.104149
MYBPC1	(Intercept)	12.8188	0.082314	155.731	1.3132e-45	Baseline expression (KET, Pre)	3.39689e-43	12.7865	12.8188	12.7844	12.7601	12.7826	-0.0224362	0.0344127	0.0587109	0.0018621	0.0568488
NDUFC2	(Intercept)	6.92199	0.0509191	135.941	1.49439e-45	Baseline expression (KET, Pre)	3.74842e-43	6.83996	6.92199	6.73715	6.87076	6.82993	0.0408237	0.184836	0.0512345	-0.0927777	0.144012
ARL1	(Intercept)	4.98376	0.0371481	134.159	1.48341e-45	Baseline expression (KET, Pre)	3.74842e-43	5.02553	4.98376	5.01384	5.03638	5.06816	-0.0317734	-0.030083	-0.0526239	-0.0543143	0.0016904
DDB1	(Intercept)	7.09842	0.0437499	162.25	1.73636e-45	Baseline expression (KET, Pre)	4.29036e-43	7.09867	7.09842	7.10728	7.09336	7.0956	-0.00223805	-0.00886423	0.00505559	0.0116818	-0.00662618
UPF2	(Intercept)	4.86009	0.0342343	141.966	1.82164e-45	Baseline expression (KET, Pre)	4.43489e-43	4.90558	4.86009	4.88826	4.93276	4.94119	-0.00842602	-0.0281719	-0.072669	-0.0529231	-0.0197458
GRSF1	(Intercept)	7.73466	0.0583203	132.624	1.95991e-45	Baseline expression (KET, Pre)	4.70236e-43	7.74148	7.73466	7.72916	7.72595	7.77614	-0.0501868	0.00549599	0.00870837	-0.0469744	0.0556828
DDX1	(Intercept)	6.42529	0.0435274	147.615	2.22308e-45	Baseline expression (KET, Pre)	5.25759e-43	6.43012	6.42529	6.40339	6.42544	6.46636	-0.0409183	0.0218961	-0.000154563	-0.062969	0.0628144
DDX46	(Intercept)	5.58774	0.0424835	131.527	2.55509e-45	Baseline expression (KET, Pre)	5.95767e-43	5.65313	5.58774	5.62089	5.67846	5.72543	-0.0469698	-0.033147	-0.0907194	-0.104542	0.0138228
RALBP1	(Intercept)	5.83357	0.0301651	193.388	2.62855e-45	Baseline expression (KET, Pre)	6.04384e-43	5.90681	5.83357	5.86884	5.96712	5.95769	0.00942941	-0.0352656	-0.133546	-0.0888508	-0.044695
YY1AP1	(Intercept)	5.88509	0.0438275	134.278	3.02652e-45	Baseline expression (KET, Pre)	6.86357e-43	5.86686	5.88509	5.91019	5.80478	5.86737	-0.062588	-0.0251034	0.0803041	0.0428196	0.0374845
COPS7A	(Intercept)	5.84098	0.0421639	138.53	3.09952e-45	Baseline expression (KET, Pre)	6.93412e-43	5.85747	5.84098	5.81573	5.88369	5.88949	-0.00579991	0.0252539	-0.0427098	-0.0737636	0.0310538
BCCIP	(Intercept)	5.02625	0.0346431	145.087	3.14965e-45	Baseline expression (KET, Pre)	6.95233e-43	4.97643	5.02625	5.01111	4.90055	4.96783	-0.0672785	0.0151382	0.125695	0.0432787	0.0824167
CCT8	(Intercept)	5.77567	0.0414157	139.456	3.44844e-45	Baseline expression (KET, Pre)	7.5117e-43	5.73516	5.77567	5.79554	5.65335	5.71607	-0.0627171	-0.019871	0.122319	0.0794732	0.0428461
CS	(Intercept)	9.06133	0.0681171	133.026	3.8291e-45	Baseline expression (KET, Pre)	8.23256e-43	9.07307	9.06133	9.04876	9.00976	9.17245	-0.162689	0.0125646	0.0515694	-0.123684	0.175254
HTATSF1	(Intercept)	7.14135	0.0523221	136.488	4.27276e-45	Baseline expression (KET, Pre)	8.99124e-43	7.11758	7.14135	7.10035	7.10567	7.12295	-0.0172805	0.041005	0.0356839	-0.0226015	0.0582855
DDX42	(Intercept)	5.71957	0.0410228	139.424	4.2906e-45	Baseline expression (KET, Pre)	8.99124e-43	5.69202	5.71957	5.74128	5.68407	5.62317	0.0608971	-0.0217093	0.0355016	0.118108	-0.0826064
PEX19	(Intercept)	5.89064	0.0419355	140.469	4.94136e-45	Baseline expression (KET, Pre)	1.02255e-42	5.92342	5.89064	5.93262	5.88898	5.98146	-0.0924785	-0.0419773	0.00166543	-0.0488357	0.0505011
PSAP	(Intercept)	9.11882	0.0511991	178.105	5.1863e-45	Baseline expression (KET, Pre)	1.05999e-42	9.08743	9.11882	9.08695	9.13182	9.01214	0.119683	0.0318697	-0.0129977	0.0748157	-0.0878134
PYURF	(Intercept)	5.59157	0.0426053	131.241	5.35274e-45	Baseline expression (KET, Pre)	1.08067e-42	5.57298	5.59157	5.57625	5.53862	5.58546	-0.0468413	0.0153207	0.0529554	-0.00920656	0.062162
ATP5F1B	(Intercept)	10.449	0.0712216	146.711	5.95028e-45	Baseline expression (KET, Pre)	1.18e-42	10.4186	10.449	10.3769	10.4202	10.4282	-0.00792135	0.0720921	0.0287761	-0.0512374	0.0800135
AFG3L2	(Intercept)	6.77597	0.0529096	128.067	5.9873e-45	Baseline expression (KET, Pre)	1.18e-42	6.7565	6.77597	6.77732	6.74255	6.73014	0.0124093	-0.00135404	0.033423	0.0471863	-0.0137634
ALDOA	(Intercept)	13.4341	0.0852332	157.616	6.06816e-45	Baseline expression (KET, Pre)	1.18186e-42	13.3619	13.4341	13.2639	13.439	13.3105	0.128545	0.170207	-0.00492223	-0.0465847	0.0416625
AK2	(Intercept)	5.53494	0.0383386	144.37	6.29822e-45	Baseline expression (KET, Pre)	1.21241e-42	5.50748	5.53494	5.47099	5.53102	5.49296	0.0380596	0.06395	0.0039132	-0.0219772	0.0258904
CCNI	(Intercept)	7.72729	0.0486911	158.7	6.73985e-45	Baseline expression (KET, Pre)	1.28251e-42	7.76204	7.72729	7.72341	7.77032	7.82715	-0.0568328	0.00387408	-0.0430312	-0.103738	0.0607069
XIAP	(Intercept)	4.85988	0.0323313	150.315	7.44824e-45	Baseline expression (KET, Pre)	1.4012e-42	4.80848	4.85988	4.81932	4.79006	4.76464	0.0254267	0.0405572	0.0698149	0.0546844	0.0151305
TFDP1	(Intercept)	5.40642	0.0425433	127.08	7.94763e-45	Baseline expression (KET, Pre)	1.46192e-42	5.38735	5.40642	5.3945	5.34374	5.40474	-0.0609976	0.0119127	0.0626721	-0.0102382	0.0729103
SYF2	(Intercept)	4.93485	0.0388754	126.94	7.94038e-45	Baseline expression (KET, Pre)	1.46192e-42	4.96863	4.93485	4.86036	5.06515	5.01417	0.0509826	0.0744893	-0.130307	-0.153814	0.0235067
PAIP2	(Intercept)	6.37867	0.0373515	170.774	9.2182e-45	Baseline expression (KET, Pre)	1.65878e-42	6.41006	6.37867	6.41091	6.36073	6.48991	-0.129183	-0.0322409	0.017946	-0.0789966	0.0969425
SLC25A4	(Intercept)	10.8773	0.0832842	130.605	9.18652e-45	Baseline expression (KET, Pre)	1.65878e-42	10.7974	10.8773	10.8198	10.751	10.7416	0.00937765	0.0575843	0.126395	0.0781886	0.0482067
GGA2	(Intercept)	5.46605	0.0384237	142.257	1.09531e-44	Baseline expression (KET, Pre)	1.94977e-42	5.44455	5.46605	5.49913	5.44792	5.3651	0.0828269	-0.0330789	0.0181289	0.134035	-0.115906
QARS1	(Intercept)	7.03511	0.0517687	135.895	1.38555e-44	Baseline expression (KET, Pre)	2.44019e-42	7.05477	7.03511	6.96205	7.1308	7.09112	0.0396824	0.0730577	-0.0956928	-0.129068	0.0333754
HDLBP	(Intercept)	9.09253	0.0465805	195.2	1.43969e-44	Baseline expression (KET, Pre)	2.50886e-42	9.09218	9.09253	9.10573	9.07657	9.09389	-0.0173227	-0.0132003	0.0159638	0.0118414	0.00412238
MCM3AP	(Intercept)	5.42862	0.0427519	126.979	1.47e-44	Baseline expression (KET, Pre)	2.53498e-42	5.46303	5.42862	5.48101	5.51206	5.43045	0.0816142	-0.0523889	-0.083448	0.050555	-0.134003
MB	(Intercept)	13.5427	0.0850746	159.186	1.56986e-44	Baseline expression (KET, Pre)	2.67928e-42	13.4191	13.5427	13.3937	13.438	13.3021	0.135859	0.148969	0.104667	0.0915576	0.0131097
QKI	(Intercept)	7.54797	0.0589679	128.001	1.64907e-44	Baseline expression (KET, Pre)	2.78575e-42	7.52712	7.54797	7.59795	7.41516	7.54738	-0.132224	-0.0499777	0.132812	0.0505653	0.0822465
BRD4	(Intercept)	5.66531	0.0428423	132.236	1.6926e-44	Baseline expression (KET, Pre)	2.8304e-42	5.64603	5.66531	5.79492	5.57165	5.55225	0.0193985	-0.129605	0.0936571	0.242661	-0.149004
ENO3	(Intercept)	12.8146	0.0907542	141.201	1.85944e-44	Baseline expression (KET, Pre)	3.07831e-42	12.7372	12.8146	12.6557	12.8259	12.6525	0.173418	0.158959	-0.0112477	0.00321134	-0.014459
NIPSNAP2	(Intercept)	8.7708	0.0666143	131.666	1.88435e-44	Baseline expression (KET, Pre)	3.08865e-42	8.75471	8.7708	8.74179	8.70322	8.80301	-0.0997961	0.029011	0.0675865	-0.0612206	0.128807
UBE2D2	(Intercept)	6.33915	0.0484891	130.733	1.91984e-44	Baseline expression (KET, Pre)	3.11597e-42	6.31922	6.33915	6.27109	6.29692	6.3697	-0.0727786	0.0680591	0.0422247	-0.098613	0.140838
FUNDC2	(Intercept)	7.13162	0.0461795	154.433	2.22679e-44	Baseline expression (KET, Pre)	3.51522e-42	7.0799	7.13162	7.073	7.04643	7.06855	-0.0221147	0.0586132	0.0851854	0.00445745	0.0807279
WRNIP1	(Intercept)	4.82462	0.0392675	122.866	2.25076e-44	Baseline expression (KET, Pre)	3.51522e-42	4.80498	4.82462	4.78629	4.80161	4.8074	-0.00578461	0.0383303	0.0230044	-0.0211106	0.0441149
GLG1	(Intercept)	5.71019	0.0463253	123.263	2.2236e-44	Baseline expression (KET, Pre)	3.51522e-42	5.80642	5.71019	5.71596	5.92482	5.87471	0.0501042	-0.00577187	-0.214631	-0.158754	-0.0558761
DCAF7	(Intercept)	4.6472	0.0378141	122.896	2.23293e-44	Baseline expression (KET, Pre)	3.51522e-42	4.71937	4.6472	4.75885	4.73366	4.73778	-0.00411629	-0.111647	-0.0864586	0.0210722	-0.107531
RRAGD	(Intercept)	7.20805	0.058579	123.048	2.32269e-44	Baseline expression (KET, Pre)	3.59366e-42	7.15212	7.20805	7.21721	7.0473	7.13594	-0.0886417	-0.00916412	0.160749	0.0812717	0.0794776
LYRM2	(Intercept)	5.17273	0.0414228	124.876	2.44561e-44	Baseline expression (KET, Pre)	3.71441e-42	5.16987	5.17273	5.20767	5.11289	5.18618	-0.0732907	-0.0349363	0.0598482	0.0214938	0.0383545
CBX3	(Intercept)	5.49784	0.0434563	126.514	2.42968e-44	Baseline expression (KET, Pre)	3.71441e-42	5.47275	5.49784	5.48838	5.46196	5.44284	0.0191261	0.00945705	0.0358725	0.0455415	-0.009669
WDR83OS	(Intercept)	4.86801	0.0398143	122.268	2.63008e-44	Baseline expression (KET, Pre)	3.95827e-42	4.84499	4.86801	4.73811	4.90727	4.86657	0.0407003	0.129892	-0.0392659	-0.128458	0.089192
GPRC5B	(Intercept)	7.14	0.0584131	122.233	2.65415e-44	Baseline expression (KET, Pre)	3.95851e-42	7.04348	7.14	7.22116	6.90092	6.91185	-0.0109346	-0.0811612	0.239081	0.309307	-0.0702265
KPNA6	(Intercept)	6.81767	0.0469207	145.302	2.79901e-44	Baseline expression (KET, Pre)	4.13729e-42	6.73352	6.81767	6.80146	6.63683	6.67814	-0.0413027	0.0162109	0.180833	0.12332	0.0575136
MYOZ3	(Intercept)	8.27807	0.0655097	126.364	2.85979e-44	Baseline expression (KET, Pre)	4.15296e-42	8.22093	8.27807	8.2179	8.20359	8.18417	0.0194219	0.0601633	0.0744751	0.0337337	0.0407414
OGDH	(Intercept)	8.64815	0.070354	122.923	2.84664e-44	Baseline expression (KET, Pre)	4.15296e-42	8.62196	8.64815	8.61068	8.61569	8.61334	0.00235564	0.0374762	0.0324632	-0.00265733	0.0351205
UBQLN1	(Intercept)	5.97769	0.0484907	123.275	2.91679e-44	Baseline expression (KET, Pre)	4.1989e-42	5.94388	5.97769	6.06094	5.83576	5.90114	-0.0653811	-0.083255	0.141924	0.159798	-0.0178739
UQCRC2	(Intercept)	8.72304	0.0635661	137.228	3.47032e-44	Baseline expression (KET, Pre)	4.91036e-42	8.72816	8.72304	8.72401	8.66905	8.79654	-0.127487	-0.000962038	0.0539947	-0.0725304	0.126525
SON	(Intercept)	6.7237	0.0489272	137.423	3.44913e-44	Baseline expression (KET, Pre)	4.91036e-42	6.67847	6.7237	6.71916	6.63908	6.63194	0.00714099	0.00454314	0.0846143	0.0872121	-0.00259785
VDAC1	(Intercept)	9.00447	0.0656638	137.13	3.74401e-44	Baseline expression (KET, Pre)	5.25272e-42	8.98186	9.00447	8.95445	8.94671	9.02183	-0.0751141	0.0500191	0.0577562	-0.067377	0.125133
MAP3K20	(Intercept)	8.53081	0.0706297	120.782	3.9813e-44	Baseline expression (KET, Pre)	5.5387e-42	8.53806	8.53081	8.53232	8.48523	8.60389	-0.118664	-0.00151294	0.0455798	-0.0715709	0.117151
ATRX	(Intercept)	5.92236	0.0463833	127.683	4.17418e-44	Baseline expression (KET, Pre)	5.66422e-42	5.97836	5.92236	5.88276	5.97752	6.1308	-0.153284	0.0396034	-0.0551601	-0.248048	0.192888
NUDT9	(Intercept)	4.36597	0.0362179	120.547	4.13532e-44	Baseline expression (KET, Pre)	5.66422e-42	4.30819	4.36597	4.33792	4.25346	4.27539	-0.0219386	0.028051	0.112516	0.0625265	0.0499895
RAN	(Intercept)	6.39718	0.0475507	134.534	4.17409e-44	Baseline expression (KET, Pre)	5.66422e-42	6.34327	6.39718	6.38711	6.2814	6.30742	-0.0260195	0.0100686	0.11578	0.0796921	0.0360881
SLC25A3	(Intercept)	9.59659	0.0704995	136.123	4.32696e-44	Baseline expression (KET, Pre)	5.82381e-42	9.5573	9.59659	9.5134	9.53567	9.58354	-0.0478627	0.0831927	0.06092	-0.0701353	0.131055
RPL8	(Intercept)	9.2218	0.0624989	147.551	4.71621e-44	Baseline expression (KET, Pre)	6.29653e-42	9.16406	9.2218	9.10446	9.2551	9.07488	0.180223	0.117335	-0.0332998	0.0295881	-0.0628878
HSP90AA1	(Intercept)	8.91622	0.0737685	120.868	4.94658e-44	Baseline expression (KET, Pre)	6.55125e-42	8.78712	8.91622	8.97521	8.58316	8.6739	-0.0907381	-0.0589888	0.33306	0.301311	0.0317493
SLC25A12	(Intercept)	7.57182	0.0633276	119.566	5.36882e-44	Baseline expression (KET, Pre)	7.05403e-42	7.54646	7.57182	7.49075	7.51795	7.60531	-0.0873589	0.0810622	0.0538633	-0.114558	0.168421
UBA52	(Intercept)	7.57923	0.0483427	156.781	5.69076e-44	Baseline expression (KET, Pre)	7.41815e-42	7.57688	7.57923	7.51564	7.60015	7.61252	-0.0123636	0.0635915	-0.0209257	-0.0968808	0.0759551
MRFAP1	(Intercept)	7.79954	0.0489115	159.462	5.84155e-44	Baseline expression (KET, Pre)	7.55523e-42	7.71577	7.79954	7.73788	7.68718	7.63847	0.0487113	0.061666	0.112368	0.0994134	0.0129548
TM9SF4	(Intercept)	4.61383	0.0332689	138.683	6.35057e-44	Baseline expression (KET, Pre)	8.14989e-42	4.59642	4.61383	4.56411	4.64464	4.56311	0.0815327	0.0497129	-0.0308148	0.00100503	-0.0318198
SPCS2	(Intercept)	4.21144	0.0355505	118.464	7.21584e-44	Baseline expression (KET, Pre)	9.1891e-42	4.18563	4.21144	4.16871	4.16796	4.1944	-0.0264447	0.042726	0.0434818	-0.0256889	0.0691707
HSBP1	(Intercept)	5.02105	0.0422214	118.922	7.64432e-44	Baseline expression (KET, Pre)	9.66043e-42	5.02205	5.02105	5.0566	5.00638	5.00417	0.0022183	-0.0355472	0.0146656	0.052431	-0.0377655
ASPH	(Intercept)	6.23183	0.0525171	118.663	8.5392e-44	Baseline expression (KET, Pre)	1.07096e-41	6.25393	6.23183	6.17995	6.28032	6.3236	-0.0432807	0.0518813	-0.048491	-0.143653	0.095162
EIF3E	(Intercept)	6.61694	0.0498135	132.834	8.98633e-44	Baseline expression (KET, Pre)	1.11856e-41	6.66761	6.61694	6.61345	6.67545	6.76457	-0.0891203	0.00348575	-0.0585154	-0.151121	0.0926061
VPS13D	(Intercept)	5.48242	0.0433035	126.604	9.25695e-44	Baseline expression (KET, Pre)	1.14365e-41	5.45964	5.48242	5.47627	5.42343	5.45644	-0.0330137	0.0061468	0.0589925	0.0198321	0.0391605
CDK16	(Intercept)	6.95048	0.0522779	132.953	9.48771e-44	Baseline expression (KET, Pre)	1.16347e-41	6.93672	6.95048	6.9364	6.93402	6.92598	0.00803988	0.0140749	0.0164542	0.0104192	0.00603499
PPP1R11	(Intercept)	4.3885	0.0374167	117.287	9.92353e-44	Baseline expression (KET, Pre)	1.20797e-41	4.39356	4.3885	4.39094	4.35416	4.44063	-0.0864714	-0.00243923	0.0343407	-0.0496915	0.0840321
RPS6KA2	(Intercept)	5.14701	0.0439686	117.061	1.0585e-43	Baseline expression (KET, Pre)	1.27909e-41	5.19079	5.14701	5.21935	5.21743	5.17938	0.0380532	-0.0723398	-0.0704275	0.0399656	-0.110393
RAB18	(Intercept)	5.27719	0.0450712	117.086	1.06832e-43	Baseline expression (KET, Pre)	1.2816e-41	5.25336	5.27719	5.31228	5.1766	5.24738	-0.0707836	-0.035088	0.100592	0.0648959	0.0356957
MFF	(Intercept)	5.59405	0.0479602	116.639	1.18438e-43	Baseline expression (KET, Pre)	1.4106e-41	5.61496	5.59405	5.56182	5.61185	5.69211	-0.0802556	0.0322277	-0.0178025	-0.130286	0.112483
DNAJA2	(Intercept)	5.82959	0.0438313	133.001	1.20422e-43	Baseline expression (KET, Pre)	1.42399e-41	5.81783	5.82959	5.84021	5.79117	5.81034	-0.0191726	-0.010616	0.0384263	0.0298698	0.00855656
ANKLE2	(Intercept)	4.83881	0.0357268	135.44	1.26407e-43	Baseline expression (KET, Pre)	1.48416e-41	4.86661	4.83881	4.86281	4.94235	4.82246	0.119889	-0.0239929	-0.103532	0.0403492	-0.143882
PI4KA	(Intercept)	4.86458	0.0413487	117.648	1.43112e-43	Baseline expression (KET, Pre)	1.66846e-41	4.9222	4.86458	4.97659	4.91773	4.9299	-0.0121697	-0.112007	-0.0531558	0.046681	-0.0998368
UBE2K	(Intercept)	4.96186	0.0378373	131.137	1.60075e-43	Baseline expression (KET, Pre)	1.85317e-41	4.96745	4.96186	4.99171	4.94867	4.96754	-0.0188741	-0.0298484	0.0131935	0.0241678	-0.0109743
FBXW2	(Intercept)	4.38585	0.0381455	114.977	1.87301e-43	Baseline expression (KET, Pre)	2.15331e-41	4.41191	4.38585	4.42229	4.40699	4.4325	-0.0255037	-0.0364379	-0.0211395	-0.0102053	-0.0109342
NAA20	(Intercept)	5.20513	0.0452821	114.949	1.88747e-43	Baseline expression (KET, Pre)	2.15497e-41	5.21454	5.20513	5.18318	5.23125	5.23861	-0.0073635	0.0219487	-0.0261117	-0.0554239	0.0293122
LARP1	(Intercept)	7.06228	0.0614894	114.854	2.02395e-43	Baseline expression (KET, Pre)	2.29497e-41	6.92577	7.06228	7.10081	6.76733	6.77267	-0.0053378	-0.0385318	0.294947	0.328141	-0.033194
AHNAK	(Intercept)	8.61768	0.075336	114.39	2.20573e-43	Baseline expression (KET, Pre)	2.48407e-41	8.6906	8.61768	8.67663	8.80167	8.66642	0.135252	-0.0589524	-0.18399	0.0102142	-0.194205
DCAF6	(Intercept)	8.72472	0.0631324	138.197	2.2608e-43	Baseline expression (KET, Pre)	2.52888e-41	8.71823	8.72472	8.66678	8.70837	8.77306	-0.0646867	0.0579478	0.0163507	-0.106284	0.122635
NDUFB5	(Intercept)	7.19799	0.0584308	123.188	2.30154e-43	Baseline expression (KET, Pre)	2.55625e-41	7.18574	7.19799	7.19207	7.12129	7.2316	-0.110315	0.00591886	0.0767021	-0.0395315	0.116234
NSUN2	(Intercept)	4.83831	0.0382822	126.385	2.31615e-43	Baseline expression (KET, Pre)	2.55625e-41	4.86111	4.83831	4.91848	4.86973	4.81793	0.0517998	-0.0801746	-0.0314254	0.100549	-0.131974
PSMD6	(Intercept)	5.68696	0.0497198	114.38	2.49272e-43	Baseline expression (KET, Pre)	2.72008e-41	5.64907	5.68696	5.65698	5.56757	5.68478	-0.117213	0.0299739	0.11939	-0.0277972	0.147187
MARK3	(Intercept)	5.68253	0.037299	152.351	2.49744e-43	Baseline expression (KET, Pre)	2.72008e-41	5.64661	5.68253	5.69508	5.57685	5.63199	-0.0551426	-0.0125484	0.105687	0.0630928	0.0425942
ITM2B	(Intercept)	6.71789	0.058823	114.205	2.62627e-43	Baseline expression (KET, Pre)	2.84169e-41	6.79081	6.71789	6.72232	6.84767	6.87537	-0.0276996	-0.00443047	-0.129781	-0.153051	0.0232691
MAT2B	(Intercept)	4.90439	0.042516	115.354	2.77902e-43	Baseline expression (KET, Pre)	2.98744e-41	4.98017	4.90439	4.97762	4.99207	5.04659	-0.0545154	-0.0732365	-0.0876871	-0.068966	-0.0187211
TEX2	(Intercept)	5.82252	0.051303	113.493	2.8357e-43	Baseline expression (KET, Pre)	3.02871e-41	5.7565	5.82252	5.76341	5.70066	5.73943	-0.0387708	0.0591139	0.121864	0.0239796	0.0978847
MRPL30	(Intercept)	5.29279	0.0457322	115.734	2.96638e-43	Baseline expression (KET, Pre)	3.12966e-41	5.32323	5.29279	5.31624	5.2781	5.40578	-0.127676	-0.0234544	0.0146872	-0.0895344	0.104222
CAPZA2	(Intercept)	7.14406	0.0600874	118.895	2.96803e-43	Baseline expression (KET, Pre)	3.12966e-41	7.11058	7.14406	7.12784	7.06184	7.10856	-0.0467192	0.0162195	0.0822229	0.0192842	0.0629387
EWSR1	(Intercept)	6.25534	0.0493958	126.637	3.05575e-43	Baseline expression (KET, Pre)	3.20177e-41	6.26343	6.25534	6.26533	6.27966	6.25339	0.0262719	-0.00998268	-0.0243154	0.0119392	-0.0362546
NDUFV2	(Intercept)	7.11972	0.0568226	125.297	3.14799e-43	Baseline expression (KET, Pre)	3.27767e-41	7.08851	7.11972	7.01478	7.07349	7.14604	-0.0725469	0.104932	0.0462231	-0.131256	0.177479
SLC25A44	(Intercept)	4.3569	0.0385591	112.993	3.26481e-43	Baseline expression (KET, Pre)	3.37806e-41	4.31881	4.3569	4.39732	4.24502	4.27602	-0.0310061	-0.0404164	0.111883	0.121294	-0.0094103
ERH	(Intercept)	4.74199	0.0419787	112.962	3.29359e-43	Baseline expression (KET, Pre)	3.38667e-41	4.70286	4.74199	4.74401	4.65226	4.67317	-0.0209185	-0.00202067	0.0897305	0.0708327	0.0188978
VAPA	(Intercept)	6.51533	0.0506306	128.684	3.40735e-43	Baseline expression (KET, Pre)	3.48201e-41	6.50979	6.51533	6.52097	6.44128	6.56158	-0.120294	-0.00563938	0.0740525	-0.0406018	0.114654
MOCS2	(Intercept)	5.58807	0.0493206	113.301	3.55407e-43	Baseline expression (KET, Pre)	3.60967e-41	5.60386	5.58807	5.56524	5.57878	5.68334	-0.104556	0.0228227	0.00928468	-0.118094	0.127379
LRPPRC	(Intercept)	6.86651	0.06095	112.658	3.58921e-43	Baseline expression (KET, Pre)	3.62313e-41	6.87059	6.86651	6.85182	6.84333	6.92073	-0.0773991	0.0146915	0.0231824	-0.0689082	0.0920906
HNRNPC	(Intercept)	6.38121	0.0429517	148.567	3.68515e-43	Baseline expression (KET, Pre)	3.69744e-41	6.31881	6.38121	6.39311	6.24559	6.25534	-0.00974907	-0.0118995	0.135612	0.137762	-0.00215042
UBA1	(Intercept)	7.13502	0.0409778	174.119	3.73897e-43	Baseline expression (KET, Pre)	3.72883e-41	7.10865	7.13502	7.14567	7.07996	7.07395	0.00600114	-0.0106562	0.0550598	0.0717172	-0.0166574
DLD	(Intercept)	7.44583	0.0650162	114.523	4.28435e-43	Baseline expression (KET, Pre)	4.24715e-41	7.44986	7.44583	7.44058	7.40138	7.51165	-0.110271	0.00524917	0.0444526	-0.0710678	0.11552
RILPL1	(Intercept)	6.42476	0.0573943	111.941	4.401e-43	Baseline expression (KET, Pre)	4.33682e-41	6.41715	6.42476	6.49814	6.38446	6.36125	0.0232061	-0.0733867	0.0402997	0.136892	-0.0965927
KLHDC2	(Intercept)	5.80518	0.0463092	125.357	4.53521e-43	Baseline expression (KET, Pre)	4.44263e-41	5.84745	5.80518	5.81538	5.85666	5.91258	-0.05592	-0.010201	-0.0514803	-0.0971993	0.045719
DTNA	(Intercept)	6.91915	0.0612613	112.945	4.67412e-43	Baseline expression (KET, Pre)	4.55177e-41	6.89421	6.91915	6.93922	6.80809	6.91037	-0.102271	-0.0200742	0.111055	0.0288582	0.0821971
APEX1	(Intercept)	5.90702	0.0474379	124.521	5.06991e-43	Baseline expression (KET, Pre)	4.90832e-41	5.80829	5.90702	5.87316	5.71293	5.74006	-0.0271314	0.0338595	0.194093	0.133102	0.0609909
EEF2	(Intercept)	10.983	0.0727729	150.922	5.15285e-43	Baseline expression (KET, Pre)	4.95962e-41	10.9944	10.983	10.9685	11.054	10.972	0.0820209	0.0144799	-0.0710183	-0.00347728	-0.067541
KIAA0100	(Intercept)	6.1631	0.054782	112.502	5.30057e-43	Baseline expression (KET, Pre)	5.07231e-41	6.20167	6.1631	6.2834	6.17205	6.18813	-0.0160816	-0.120293	-0.00894593	0.0952652	-0.104211
GBA2	(Intercept)	6.12825	0.0551129	111.194	5.4486e-43	Baseline expression (KET, Pre)	5.184e-41	6.08754	6.12825	6.13555	6.11445	5.97191	0.142538	-0.00730612	0.0137975	0.163642	-0.149844
YWHAG	(Intercept)	8.27451	0.0548466	150.867	5.79078e-43	Baseline expression (KET, Pre)	5.47808e-41	8.24759	8.27451	8.33843	8.13965	8.23777	-0.0981147	-0.063914	0.134859	0.100658	0.0342007
NXPE3	(Intercept)	6.80032	0.0613512	110.843	6.02858e-43	Baseline expression (KET, Pre)	5.67063e-41	6.78185	6.80032	6.84157	6.72027	6.76523	-0.0449613	-0.0412471	0.0800522	0.076338	0.00371423
DENR	(Intercept)	5.39253	0.0463354	116.38	6.37403e-43	Baseline expression (KET, Pre)	5.9617e-41	5.40891	5.39253	5.3655	5.41465	5.46298	-0.0483243	0.0270245	-0.0221243	-0.097473	0.0753488
GLOD4	(Intercept)	4.53339	0.0385286	117.663	6.47814e-43	Baseline expression (KET, Pre)	6.02504e-41	4.47771	4.53339	4.50599	4.45922	4.41224	0.0469751	0.0274	0.0741792	0.0937543	-0.0195751
UQCRFS1	(Intercept)	8.39959	0.0686193	122.409	6.54417e-43	Baseline expression (KET, Pre)	6.04887e-41	8.36572	8.39959	8.30086	8.32972	8.43271	-0.102991	0.0987246	0.0698663	-0.13185	0.201716
SDHD	(Intercept)	7.32105	0.0656845	111.458	6.58384e-43	Baseline expression (KET, Pre)	6.04887e-41	7.30846	7.32105	7.31279	7.23446	7.36555	-0.131087	0.00826416	0.0865891	-0.0527623	0.139351
CLNS1A	(Intercept)	5.09622	0.0461106	110.522	6.61338e-43	Baseline expression (KET, Pre)	6.04887e-41	5.11656	5.09622	5.09033	5.12462	5.15506	-0.0304316	0.0058907	-0.0284056	-0.0647279	0.0363223
MYOM2	(Intercept)	9.50718	0.0764257	124.398	6.66921e-43	Baseline expression (KET, Pre)	6.06642e-41	9.33811	9.50718	9.44664	9.2352	9.1634	0.0717946	0.0605351	0.271977	0.283236	-0.0112594
BAZ1B	(Intercept)	5.08828	0.0463506	109.778	8.20358e-43	Baseline expression (KET, Pre)	7.42133e-41	5.0749	5.08828	5.1009	5.07598	5.03443	0.0415518	-0.0126214	0.0122931	0.0664663	-0.0541732
SRSF2	(Intercept)	6.34083	0.0421745	150.348	8.36508e-43	Baseline expression (KET, Pre)	7.5263e-41	6.27408	6.34083	6.35369	6.18866	6.21315	-0.0244916	-0.0128604	0.152171	0.14054	0.0116312
SUMO2	(Intercept)	5.5339	0.0443254	124.847	8.55469e-43	Baseline expression (KET, Pre)	7.65529e-41	5.56108	5.5339	5.50286	5.60433	5.60324	0.00109134	0.0310454	-0.0704249	-0.100379	0.0299541
RHOQ	(Intercept)	7.57763	0.0679829	111.464	9.12806e-43	Baseline expression (KET, Pre)	8.12446e-41	7.54078	7.57763	7.54635	7.47447	7.56466	-0.0901897	0.0312823	0.10316	-0.0183119	0.121472
EIF3M	(Intercept)	5.38747	0.0472425	114.039	9.19518e-43	Baseline expression (KET, Pre)	8.14044e-41	5.44311	5.38747	5.47197	5.42799	5.48498	-0.0569881	-0.084501	-0.0405182	-0.0130053	-0.0275129
COQ9	(Intercept)	7.31427	0.0608314	120.238	9.52375e-43	Baseline expression (KET, Pre)	8.38647e-41	7.29168	7.31427	7.29986	7.25104	7.30154	-0.0504992	0.0144095	0.0632279	-0.00168086	0.0649087
MTDH	(Intercept)	5.95361	0.0508418	117.101	9.83305e-43	Baseline expression (KET, Pre)	8.61302e-41	5.96186	5.95361	5.9253	5.95215	6.01639	-0.0642369	0.0283089	0.00145657	-0.0910892	0.0925458
FH	(Intercept)	6.7681	0.0602617	112.312	9.95608e-43	Baseline expression (KET, Pre)	8.67489e-41	6.77528	6.7681	6.75427	6.75045	6.82829	-0.0778364	0.0138215	0.0176426	-0.0740152	0.0916579
SPOP	(Intercept)	5.37017	0.0411938	130.364	1.0418e-42	Baseline expression (KET, Pre)	9.02983e-41	5.37959	5.37017	5.31139	5.41974	5.41708	0.00266014	0.0587783	-0.0495652	-0.105683	0.0561181
SAMM50	(Intercept)	6.87286	0.0626584	109.688	1.08592e-42	Baseline expression (KET, Pre)	9.36323e-41	6.86022	6.87286	6.77676	6.89415	6.89709	-0.0029376	0.0960922	-0.0212954	-0.120325	0.0990298
EIF4G2	(Intercept)	8.27743	0.0523017	158.263	1.16675e-42	Baseline expression (KET, Pre)	9.88583e-41	8.24449	8.27743	8.34388	8.14099	8.21565	-0.0746511	-0.0664533	0.136437	0.128239	0.00819785
HMCES	(Intercept)	5.25779	0.047527	110.627	1.15883e-42	Baseline expression (KET, Pre)	9.88583e-41	5.18581	5.25779	5.21192	5.16515	5.10839	0.0567608	0.0458631	0.0926315	0.103529	-0.0108977
ZC3H13	(Intercept)	5.59172	0.0455849	122.666	1.1599e-42	Baseline expression (KET, Pre)	9.88583e-41	5.65509	5.59172	5.61723	5.71813	5.69327	0.0248553	-0.0255149	-0.126408	-0.0760377	-0.0503702
ARID1A	(Intercept)	4.9589	0.0456779	108.562	1.17042e-42	Baseline expression (KET, Pre)	9.88583e-41	4.90814	4.9589	5.0239	4.82185	4.8279	-0.00604625	-0.0650024	0.137046	0.196002	-0.0589562
THOC5	(Intercept)	4.22422	0.0385999	109.436	1.25921e-42	Baseline expression (KET, Pre)	1.05818e-40	4.2222	4.22422	4.16208	4.23129	4.27122	-0.039931	0.0621412	-0.00706138	-0.109134	0.102072
GTF3C2	(Intercept)	3.98553	0.0368095	108.274	1.27394e-42	Baseline expression (KET, Pre)	1.06516e-40	3.98661	3.98553	4.00972	4.01153	3.93966	0.0718715	-0.0241944	-0.0260024	0.0700636	-0.0960659
MOB4	(Intercept)	4.86096	0.0449815	108.066	1.35488e-42	Baseline expression (KET, Pre)	1.12151e-40	4.89261	4.86096	4.98098	4.80636	4.92214	-0.115777	-0.120025	0.0545913	0.0588385	-0.00424717
ELP2	(Intercept)	4.84713	0.0428591	113.095	1.35286e-42	Baseline expression (KET, Pre)	1.12151e-40	4.83576	4.84713	4.91974	4.78913	4.78702	0.00210997	-0.0726096	0.0580024	0.132722	-0.0747196
USP9X	(Intercept)	6.12507	0.0553508	110.659	1.39582e-42	Baseline expression (KET, Pre)	1.14453e-40	6.14016	6.12507	6.1673	6.07618	6.19211	-0.115929	-0.042233	0.0488939	-0.0248026	0.0736964
YIPF3	(Intercept)	4.91554	0.0454699	108.105	1.39653e-42	Baseline expression (KET, Pre)	1.14453e-40	4.96033	4.91554	4.88469	5.05699	4.98409	0.0729047	0.0308516	-0.14145	-0.0993966	-0.0420531
PSMA3	(Intercept)	5.40303	0.0496384	108.848	1.53513e-42	Baseline expression (KET, Pre)	1.25192e-40	5.39232	5.40303	5.41252	5.33239	5.42134	-0.0889507	-0.00948829	0.0706342	-0.00882824	0.0794624
DAD1	(Intercept)	4.88878	0.0454423	107.582	1.56334e-42	Baseline expression (KET, Pre)	1.26249e-40	4.86356	4.88878	4.7894	4.92472	4.85136	0.0733583	0.0993781	-0.0359376	-0.0619574	0.0260198
NREP	(Intercept)	6.6647	0.0616631	108.082	1.55618e-42	Baseline expression (KET, Pre)	1.26249e-40	6.7385	6.6647	6.73028	6.77329	6.78574	-0.0124502	-0.0655717	-0.108587	-0.0554658	-0.0531215
SUCLG1	(Intercept)	7.01906	0.061962	113.28	1.71732e-42	Baseline expression (KET, Pre)	1.38011e-40	6.97923	7.01906	6.95181	6.95536	6.99068	-0.0353171	0.0672459	0.0636949	-0.0388681	0.102563
EMC4	(Intercept)	6.13745	0.0473974	129.489	1.73735e-42	Baseline expression (KET, Pre)	1.38278e-40	6.11235	6.13745	6.06553	6.11722	6.12922	-0.0120041	0.0719177	0.0202289	-0.0636929	0.0839218
IK	(Intercept)	5.21106	0.0485982	107.227	1.73717e-42	Baseline expression (KET, Pre)	1.38278e-40	5.19955	5.21106	5.17986	5.19738	5.20991	-0.012535	0.0312057	0.0136867	-0.0300539	0.0437407
UBE2N	(Intercept)	5.19149	0.0482262	107.649	1.84886e-42	Baseline expression (KET, Pre)	1.46449e-40	5.13024	5.19149	5.17728	5.05434	5.09783	-0.0434829	0.0142041	0.137144	0.0794568	0.057687
SEC13	(Intercept)	5.45724	0.0446018	122.355	1.87874e-42	Baseline expression (KET, Pre)	1.48107e-40	5.44567	5.45724	5.45514	5.47663	5.39369	0.0829405	0.0020921	-0.0193892	0.0614591	-0.0808484
MRPS25	(Intercept)	6.11384	0.0565237	108.164	1.88833e-42	Baseline expression (KET, Pre)	1.48158e-40	6.06149	6.11384	6.08494	6.03662	6.01054	0.0260824	0.0288984	0.0772241	0.0744081	0.00281602
ZYG11B	(Intercept)	7.07591	0.0662527	106.802	1.9722e-42	Baseline expression (KET, Pre)	1.54008e-40	7.09318	7.07591	7.07942	7.05422	7.16315	-0.108935	-0.00350457	0.021695	-0.0837355	0.105431
CD59	(Intercept)	8.39602	0.0441617	190.12	1.998e-42	Baseline expression (KET, Pre)	1.5529e-40	8.33599	8.39602	8.41101	8.26127	8.27568	-0.0144076	-0.0149932	0.134754	0.135339	-0.000585614
MYL1	(Intercept)	12.4619	0.0893603	139.457	2.0191e-42	Baseline expression (KET, Pre)	1.56197e-40	12.4023	12.4619	12.3312	12.3704	12.4456	-0.0751723	0.130733	0.0914658	-0.11444	0.205906
TIMM23	(Intercept)	5.72414	0.0535713	106.851	2.06473e-42	Baseline expression (KET, Pre)	1.58984e-40	5.70608	5.72414	5.70196	5.6739	5.7243	-0.0503945	0.0221855	0.0502422	-0.0223378	0.07258
PPP2R1A	(Intercept)	7.01464	0.0619172	113.291	2.12423e-42	Baseline expression (KET, Pre)	1.62809e-40	6.98175	7.01464	6.98889	6.99917	6.9243	0.0748753	0.0257471	0.0154638	0.064592	-0.0491282
VDAC3	(Intercept)	8.11443	0.0617466	131.415	2.1718e-42	Baseline expression (KET, Pre)	1.65687e-40	8.10683	8.11443	8.08261	8.04273	8.18753	-0.144792	0.0318143	0.0716958	-0.104911	0.176606
NCOA4	(Intercept)	6.86329	0.0525359	130.64	2.2719e-42	Baseline expression (KET, Pre)	1.72529e-40	6.88637	6.86329	6.94548	6.79546	6.94128	-0.145821	-0.0821914	0.0678319	0.00420221	0.0636296
PPP6R3	(Intercept)	4.93064	0.0387301	127.308	2.29101e-42	Baseline expression (KET, Pre)	1.73186e-40	4.96869	4.93064	4.89319	5.00665	5.04428	-0.0376372	0.0374511	-0.076004	-0.151092	0.0750883
OXSR1	(Intercept)	5.12831	0.0478035	107.279	2.33114e-42	Baseline expression (KET, Pre)	1.75418e-40	5.12692	5.12831	5.22713	5.04826	5.104	-0.0557367	-0.0988214	0.0800501	0.123135	-0.0430848
ANK2	(Intercept)	5.81765	0.0542303	107.277	2.37824e-42	Baseline expression (KET, Pre)	1.78153e-40	5.85094	5.81765	5.78583	5.87258	5.92771	-0.0551309	0.03182	-0.0549385	-0.141889	0.086951
ATP5MC2	(Intercept)	7.51704	0.0599883	125.308	2.39165e-42	Baseline expression (KET, Pre)	1.78351e-40	7.49559	7.51704	7.39644	7.53308	7.53581	-0.00272741	0.1206	-0.0160427	-0.13937	0.123327
TMEM11	(Intercept)	5.9993	0.0565357	106.115	2.42295e-42	Baseline expression (KET, Pre)	1.79874e-40	5.87423	5.9993	5.91338	5.79725	5.78698	0.0102712	0.085924	0.202052	0.126399	0.0756528
NDUFA5	(Intercept)	7.50226	0.0701021	107.019	2.44141e-42	Baseline expression (KET, Pre)	1.80435e-40	7.51417	7.50226	7.50758	7.45049	7.59634	-0.145848	-0.00531795	0.0517697	-0.0887604	0.14053
FAM168B	(Intercept)	6.0621	0.0523079	115.893	2.4702e-42	Baseline expression (KET, Pre)	1.81752e-40	5.9677	6.0621	6.0701	5.91766	5.82096	0.0966929	-0.0080025	0.144441	0.249137	-0.104695
NAPA	(Intercept)	6.41735	0.0602078	106.587	2.53831e-42	Baseline expression (KET, Pre)	1.85937e-40	6.24805	6.41735	6.37382	6.12213	6.07889	0.043237	0.043537	0.295223	0.294923	0.000299996
TAF7	(Intercept)	6.38551	0.0526946	121.18	2.60723e-42	Baseline expression (KET, Pre)	1.90144e-40	6.32717	6.38551	6.46115	6.21942	6.24258	-0.0231585	-0.0756417	0.166089	0.218573	-0.0524832
PLIN2	(Intercept)	6.36333	0.06015	105.791	2.67145e-42	Baseline expression (KET, Pre)	1.93973e-40	6.21868	6.36333	6.4111	6.05019	6.05011	8.03349e-05	-0.0477649	0.313138	0.360983	-0.0478452
DHX9	(Intercept)	4.61507	0.0436205	105.8	2.74273e-42	Baseline expression (KET, Pre)	1.98279e-40	4.6054	4.61507	4.68582	4.59452	4.5262	0.068322	-0.07075	0.0205515	0.159623	-0.139072
AKR1B1	(Intercept)	7.3483	0.0518163	141.814	2.9319e-42	Baseline expression (KET, Pre)	2.11033e-40	7.33732	7.3483	7.27831	7.36763	7.35505	0.0125751	0.0699888	-0.0193277	-0.0767414	0.0574137
PPP2R3A	(Intercept)	6.8174	0.0643495	105.943	2.94982e-42	Baseline expression (KET, Pre)	2.11403e-40	6.85543	6.8174	6.81257	6.83086	6.9609	-0.130035	0.00482949	-0.0134599	-0.148325	0.134865
PEBP4	(Intercept)	7.24779	0.0687545	105.416	2.99249e-42	Baseline expression (KET, Pre)	2.13537e-40	7.23258	7.24779	7.13675	7.32354	7.22223	0.101314	0.111045	-0.0757478	-0.0854786	0.00973078
FKBP3	(Intercept)	7.77222	0.0632042	122.97	3.03241e-42	Baseline expression (KET, Pre)	2.14537e-40	7.7183	7.77222	7.63871	7.69337	7.76892	-0.0755476	0.133507	0.0788461	-0.130209	0.209055
TRIM8	(Intercept)	6.05618	0.0542434	111.648	3.02968e-42	Baseline expression (KET, Pre)	2.14537e-40	5.98837	6.05618	6.06145	5.96684	5.86902	0.0978218	-0.00527765	0.0893382	0.192438	-0.103099
SNRPD2	(Intercept)	5.01756	0.043844	114.441	3.21852e-42	Baseline expression (KET, Pre)	2.26734e-40	4.99073	5.01756	4.92437	5.07357	4.9474	0.126163	0.0931883	-0.0560055	-0.0230311	-0.0329744
FAM47E-STBD1	(Intercept)	6.96859	0.0661492	105.347	3.54277e-42	Baseline expression (KET, Pre)	2.48519e-40	6.84417	6.96859	6.8746	6.75973	6.77377	-0.0140414	0.0939913	0.20886	0.100828	0.108033
HADH	(Intercept)	6.85435	0.0612287	111.947	3.55976e-42	Baseline expression (KET, Pre)	2.48658e-40	6.85298	6.85435	6.80242	6.84559	6.90958	-0.0639902	0.0519352	0.00876476	-0.107161	0.115925
SETD5	(Intercept)	5.05268	0.0482175	104.789	3.61909e-42	Baseline expression (KET, Pre)	2.5174e-40	5.0916	5.05268	4.99118	5.18157	5.14098	0.0405937	0.0614935	-0.128893	-0.149793	0.0208998
PDHX	(Intercept)	6.61751	0.0632864	104.565	3.8758e-42	Baseline expression (KET, Pre)	2.6735e-40	6.61293	6.61751	6.61377	6.54985	6.6706	-0.120748	0.00374269	0.0676656	-0.0568253	0.124491
UFC1	(Intercept)	4.7107	0.0404526	116.45	3.87422e-42	Baseline expression (KET, Pre)	2.6735e-40	4.72601	4.7107	4.69083	4.77574	4.72675	0.0489915	0.0198745	-0.0650402	-0.0359232	-0.0291169
CSNK1A1	(Intercept)	6.11572	0.0541218	112.999	4.70694e-42	Baseline expression (KET, Pre)	3.23253e-40	6.07386	6.11572	6.12106	6.0353	6.02338	0.0119228	-0.00534098	0.0804142	0.097678	-0.0172638
PIGT	(Intercept)	4.77987	0.0459969	103.917	4.72529e-42	Baseline expression (KET, Pre)	3.23253e-40	4.8273	4.77987	4.73884	4.93386	4.85662	0.077248	0.0410216	-0.153997	-0.117771	-0.0362264
CSNK1E	(Intercept)	5.5614	0.05061	109.887	5.34961e-42	Baseline expression (KET, Pre)	3.64456e-40	5.48477	5.5614	5.58748	5.47358	5.31664	0.156945	-0.026077	0.0878184	0.27084	-0.183022
CDC123	(Intercept)	4.05565	0.0391939	103.477	5.41111e-42	Baseline expression (KET, Pre)	3.67135e-40	4.05962	4.05565	4.03632	4.08203	4.06449	0.017541	0.0193346	-0.0263827	-0.0281763	0.0017936
DDX47	(Intercept)	4.46856	0.0432316	103.363	5.60371e-42	Baseline expression (KET, Pre)	3.7865e-40	4.408	4.46856	4.48878	4.33363	4.34105	-0.00741585	-0.0202134	0.134932	0.14773	-0.0127975
NRDC	(Intercept)	7.71341	0.0569617	135.414	5.66446e-42	Baseline expression (KET, Pre)	3.812e-40	7.72563	7.71341	7.72511	7.69809	7.76592	-0.0678317	-0.0116988	0.0153237	-0.0408092	0.0561329
ZEB1	(Intercept)	5.36925	0.0507977	105.699	5.89438e-42	Baseline expression (KET, Pre)	3.95066e-40	5.44093	5.36925	5.40403	5.43142	5.55903	-0.127613	-0.0347759	-0.0621672	-0.155004	0.0928369
DNAJC8	(Intercept)	4.85469	0.0470734	103.13	6.02244e-42	Baseline expression (KET, Pre)	4.02022e-40	4.7538	4.85469	4.83597	4.65225	4.6723	-0.0200566	0.0187102	0.20244	0.163673	0.0387669
TMCO1	(Intercept)	4.06289	0.0395427	102.747	6.78174e-42	Baseline expression (KET, Pre)	4.5089e-40	4.07161	4.06289	4.05776	4.08765	4.07815	0.0094982	0.00513564	-0.0247588	-0.0203963	-0.00436255
TIMM17A	(Intercept)	6.1344	0.059861	102.477	7.37484e-42	Baseline expression (KET, Pre)	4.84486e-40	6.08973	6.1344	6.06615	6.06355	6.09483	-0.0312709	0.068252	0.0708454	-0.0286775	0.0995229
SNRPD3	(Intercept)	6.13175	0.0531498	115.367	7.35309e-42	Baseline expression (KET, Pre)	4.84486e-40	6.15187	6.13175	6.16937	6.11513	6.19122	-0.0760952	-0.0376247	0.0166208	-0.0218497	0.0384705
VCL	(Intercept)	6.9492	0.0615704	112.866	7.33423e-42	Baseline expression (KET, Pre)	4.84486e-40	6.78577	6.9492	6.99743	6.56458	6.63188	-0.0672985	-0.0482265	0.384618	0.365546	0.0190719
MTUS1	(Intercept)	6.83442	0.055959	122.133	7.46004e-42	Baseline expression (KET, Pre)	4.88146e-40	6.7981	6.83442	6.90138	6.69753	6.75909	-0.0615592	-0.0669566	0.136895	0.142292	-0.00539739
KIF5B	(Intercept)	6.26399	0.0530076	118.171	7.55175e-42	Baseline expression (KET, Pre)	4.90271e-40	6.26435	6.26399	6.25584	6.22746	6.31013	-0.0826694	0.00814503	0.0365243	-0.0542901	0.0908144
CIR1	(Intercept)	4.6167	0.0445278	103.681	7.54306e-42	Baseline expression (KET, Pre)	4.90271e-40	4.64023	4.6167	4.59472	4.64448	4.705	-0.0605172	0.0219722	-0.0277868	-0.110276	0.0824894
MLH1	(Intercept)	4.94781	0.0484394	102.144	8.54359e-42	Baseline expression (KET, Pre)	5.52133e-40	4.94838	4.94781	4.92619	4.92996	4.98955	-0.0595825	0.0216202	0.0178498	-0.0633529	0.0812027
HMGN2	(Intercept)	5.83062	0.0350151	166.517	8.57131e-42	Baseline expression (KET, Pre)	5.52133e-40	5.8251	5.83062	5.81258	5.82107	5.83612	-0.0150439	0.0180448	0.00954869	-0.02354	0.0330887
RAB4A	(Intercept)	5.37492	0.0527411	101.911	8.80067e-42	Baseline expression (KET, Pre)	5.6471e-40	5.38146	5.37492	5.37049	5.37166	5.40877	-0.0371061	0.0044248	0.00325584	-0.0382751	0.0415309
SNAP29	(Intercept)	4.35965	0.0398228	109.476	8.93839e-42	Baseline expression (KET, Pre)	5.71332e-40	4.33166	4.35965	4.35024	4.31772	4.29902	0.0187048	0.00941441	0.0419318	0.0512221	-0.00929036
SEC11A	(Intercept)	5.82131	0.0463312	125.646	8.99235e-42	Baseline expression (KET, Pre)	5.72571e-40	5.7969	5.82131	5.78374	5.78331	5.79924	-0.0159307	0.0375734	0.0380022	-0.015502	0.0535042
ANKRD17	(Intercept)	4.91402	0.0422076	116.425	9.22319e-42	Baseline expression (KET, Pre)	5.82786e-40	4.85013	4.91402	4.86562	4.81266	4.80824	0.00442288	0.0483957	0.101352	0.0573793	0.0439728
HNRNPH2	(Intercept)	5.85575	0.0544643	107.515	9.20694e-42	Baseline expression (KET, Pre)	5.82786e-40	5.73693	5.85575	5.93704	5.59225	5.56266	0.0295869	-0.0812859	0.263503	0.374375	-0.110873
TPI1	(Intercept)	9.9288	0.0766234	129.579	9.43799e-42	Baseline expression (KET, Pre)	5.94091e-40	9.83838	9.9288	9.73533	9.90491	9.78446	0.12045	0.193467	0.0238885	-0.0491287	0.0730172
KHDRBS1	(Intercept)	5.13752	0.0367785	139.688	9.51243e-42	Baseline expression (KET, Pre)	5.96508e-40	5.12756	5.13752	5.17032	5.10839	5.09398	0.0144121	-0.0328014	0.0291295	0.076343	-0.0472134
SDHA	(Intercept)	8.61031	0.0842749	102.169	9.62768e-42	Baseline expression (KET, Pre)	6.01457e-40	8.54829	8.61031	8.53944	8.56341	8.48002	0.0833848	0.0708759	0.0469063	0.0594151	-0.0125088
NDUFS8	(Intercept)	6.49913	0.0635413	102.282	9.70398e-42	Baseline expression (KET, Pre)	6.03945e-40	6.45454	6.49913	6.41634	6.48692	6.41576	0.0711545	0.0827887	0.0122084	0.000574238	0.0116342
CWC15	(Intercept)	5.41962	0.0517349	104.757	9.99743e-42	Baseline expression (KET, Pre)	6.19878e-40	5.4086	5.41962	5.34153	5.41023	5.46303	-0.0528062	0.0780942	0.00939247	-0.121508	0.1309
SMAD4	(Intercept)	5.39498	0.0463229	116.465	1.02131e-41	Baseline expression (KET, Pre)	6.30886e-40	5.39259	5.39498	5.40454	5.39781	5.37302	0.0247979	-0.00956768	-0.00283724	0.0315284	-0.0343656
PPP5C	(Intercept)	5.20162	0.0513947	101.209	1.09722e-41	Baseline expression (KET, Pre)	6.75259e-40	5.17031	5.20162	5.13121	5.19886	5.14954	0.0493184	0.0704078	0.0027649	-0.0183245	0.0210894
FBXO7	(Intercept)	4.28122	0.0414425	103.305	1.19973e-41	Baseline expression (KET, Pre)	7.35613e-40	4.23788	4.28122	4.19995	4.24946	4.2209	0.0285613	0.0812739	0.0317624	-0.0209502	0.0527126
SRSF1	(Intercept)	6.02998	0.0502453	120.011	1.2379e-41	Baseline expression (KET, Pre)	7.56215e-40	5.96686	6.02998	6.13198	5.82285	5.88262	-0.059767	-0.102001	0.207134	0.249368	-0.0422338
TOMM70	(Intercept)	5.96164	0.0582782	102.296	1.29077e-41	Baseline expression (KET, Pre)	7.84675e-40	5.93255	5.96164	5.96905	5.85057	5.94896	-0.0983872	-0.00740469	0.111073	0.0200908	0.0909825
NFX1	(Intercept)	4.92822	0.0489461	100.687	1.29428e-41	Baseline expression (KET, Pre)	7.84675e-40	4.81747	4.92822	4.94755	4.6601	4.73399	-0.0738861	-0.0193346	0.268115	0.213563	0.0545515
ANK1	(Intercept)	9.13895	0.0798429	114.462	1.29871e-41	Baseline expression (KET, Pre)	7.84675e-40	9.02654	9.13895	9.06617	8.96464	8.93642	0.0282169	0.0727757	0.174307	0.129748	0.0445588
MEF2A	(Intercept)	6.14436	0.0607523	101.138	1.32507e-41	Baseline expression (KET, Pre)	7.97691e-40	6.05881	6.14436	6.22797	5.87841	5.98448	-0.106067	-0.0836014	0.265951	0.243485	0.0224656
TRIM54	(Intercept)	8.65207	0.0860501	100.547	1.35289e-41	Baseline expression (KET, Pre)	8.1149e-40	8.55322	8.65207	8.65737	8.49888	8.40454	0.0943389	-0.00530288	0.153183	0.252825	-0.0996418
PSMB4	(Intercept)	6.30399	0.0413092	152.605	1.38101e-41	Baseline expression (KET, Pre)	8.25365e-40	6.27923	6.30399	6.20016	6.32897	6.28381	0.0451595	0.103835	-0.0249783	-0.0836542	0.0586759
PHB	(Intercept)	6.07322	0.0563245	107.826	1.39101e-41	Baseline expression (KET, Pre)	8.28349e-40	6.04743	6.07322	6.0451	6.07403	5.99734	0.0766921	0.0281199	-0.00080778	0.0477644	-0.0485722
DYNC1H1	(Intercept)	7.06186	0.0464903	151.899	1.39744e-41	Baseline expression (KET, Pre)	8.29198e-40	7.12152	7.06186	7.15934	7.1165	7.14837	-0.0318712	-0.0974795	-0.054644	0.0109643	-0.0656083
RABGEF1	(Intercept)	4.21481	0.0420035	100.344	1.44281e-41	Baseline expression (KET, Pre)	8.53063e-40	4.24299	4.21481	4.26475	4.25079	4.24162	0.00917051	-0.0499317	-0.0359779	0.0231243	-0.0591022
SUB1	(Intercept)	5.66104	0.0564137	100.349	1.45377e-41	Baseline expression (KET, Pre)	8.56483e-40	5.60586	5.66104	5.66747	5.49194	5.60297	-0.111028	-0.00643453	0.169094	0.0645012	0.104593
PAPOLA	(Intercept)	5.12367	0.049151	104.243	1.46725e-41	Baseline expression (KET, Pre)	8.61215e-40	5.09475	5.12367	5.18935	5.01639	5.04959	-0.0332056	-0.065677	0.107285	0.139756	-0.0324714
NEXN	(Intercept)	9.53994	0.0784472	121.61	1.47221e-41	Baseline expression (KET, Pre)	8.61215e-40	9.38935	9.53994	9.57682	9.22676	9.2139	0.0128624	-0.0368842	0.313181	0.362927	-0.0497467
HNRNPH1	(Intercept)	6.75606	0.0560726	120.488	1.49788e-41	Baseline expression (KET, Pre)	8.73146e-40	6.63428	6.75606	6.70993	6.57563	6.49549	0.0801357	0.0461255	0.180427	0.214437	-0.0340102
PNPO	(Intercept)	4.61365	0.0459318	100.446	1.5152e-41	Baseline expression (KET, Pre)	8.80148e-40	4.67088	4.61365	4.62692	4.67009	4.77286	-0.102773	-0.0132694	-0.0564355	-0.145939	0.0895034
MT-ND5	(Intercept)	12.6486	0.114376	110.588	1.54821e-41	Baseline expression (KET, Pre)	8.96176e-40	12.826	12.6486	12.8336	12.7306	13.0913	-0.360729	-0.185021	-0.0819699	-0.257678	0.175708
CCT4	(Intercept)	5.59133	0.0460578	121.398	1.56894e-41	Baseline expression (KET, Pre)	9.05009e-40	5.5752	5.59133	5.65655	5.50217	5.55073	-0.0485606	-0.0652178	0.089161	0.105818	-0.0166572
SRSF11	(Intercept)	6.09172	0.0604155	100.83	1.61097e-41	Baseline expression (KET, Pre)	9.26027e-40	6.19357	6.09172	6.03511	6.33005	6.31739	0.0126636	0.0566006	-0.238338	-0.282275	0.0439371
TRA2B	(Intercept)	5.13716	0.0461129	111.404	1.6607e-41	Baseline expression (KET, Pre)	9.5131e-40	4.99973	5.13716	5.11276	4.96363	4.78538	0.178255	0.0243918	0.173522	0.327385	-0.153863
MRPS17	(Intercept)	4.31872	0.0432369	99.885	1.67022e-41	Baseline expression (KET, Pre)	9.53463e-40	4.25358	4.31872	4.3173	4.16086	4.21745	-0.0565886	0.0014139	0.157853	0.0998507	0.0580025
ENY2	(Intercept)	5.04653	0.0496928	101.554	1.7247e-41	Baseline expression (KET, Pre)	9.77822e-40	5.05263	5.04653	5.00307	5.05281	5.1081	-0.0552951	0.0434632	-0.00627729	-0.105036	0.0987583
KPNA4	(Intercept)	7.44993	0.0696544	106.956	1.72166e-41	Baseline expression (KET, Pre)	9.77822e-40	7.48211	7.44993	7.50661	7.42352	7.54839	-0.124874	-0.0566735	0.0264155	-0.0417851	0.0682006
TLN1	(Intercept)	6.64887	0.066552	99.9049	1.80571e-41	Baseline expression (KET, Pre)	1.02026e-39	6.65617	6.64887	6.66706	6.68375	6.62499	0.0587568	-0.0181973	-0.0348843	0.0420698	-0.0769541
AC115837.1	(Intercept)	3.6198	0.0363416	99.6049	1.8267e-41	Baseline expression (KET, Pre)	1.02861e-39	3.6724	3.6198	3.65532	3.72557	3.6889	0.036672	-0.0355186	-0.10577	-0.0335792	-0.0721906
ELAVL1	(Intercept)	4.51121	0.0418762	107.727	1.85871e-41	Baseline expression (KET, Pre)	1.04309e-39	4.54582	4.51121	4.6192	4.53627	4.51661	0.0196538	-0.107989	-0.0250595	0.102583	-0.127642
COX8A	(Intercept)	7.82774	0.0649002	120.612	1.90832e-41	Baseline expression (KET, Pre)	1.0673e-39	7.77425	7.82774	7.70476	7.79243	7.77206	0.02037	0.122981	0.0353038	-0.067307	0.102611
FLII	(Intercept)	8.31675	0.0765768	108.607	1.92247e-41	Baseline expression (KET, Pre)	1.0716e-39	8.31118	8.31675	8.35885	8.30232	8.2668	0.0355185	-0.0420992	0.0144297	0.0920474	-0.0776176
MRPS33	(Intercept)	5.51194	0.0555141	99.2891	2.02147e-41	Baseline expression (KET, Pre)	1.123e-39	5.49599	5.51194	5.39986	5.4945	5.57765	-0.0831552	0.112078	0.0174436	-0.17779	0.195233
HBS1L	(Intercept)	6.15172	0.0579547	106.147	2.05235e-41	Baseline expression (KET, Pre)	1.13256e-39	6.14491	6.15172	6.12319	6.09445	6.21029	-0.115832	0.0285336	0.0572694	-0.0870958	0.144365
SUPT4H1	(Intercept)	4.98953	0.0386883	128.967	2.04619e-41	Baseline expression (KET, Pre)	1.13256e-39	4.98361	4.98953	4.93513	4.9742	5.0356	-0.0613954	0.0543996	0.0153248	-0.10047	0.115795
POLR2M	(Intercept)	5.10572	0.0515175	99.1064	2.14377e-41	Baseline expression (KET, Pre)	1.17907e-39	5.05661	5.10572	5.13392	4.93194	5.05487	-0.122935	-0.0282029	0.173784	0.0790513	0.0947325
WDR82	(Intercept)	6.32744	0.0422191	149.872	2.18616e-41	Baseline expression (KET, Pre)	1.19841e-39	6.24648	6.32744	6.34903	6.17343	6.13602	0.037408	-0.021586	0.154012	0.213006	-0.058994
COPG1	(Intercept)	5.02834	0.0465914	107.924	2.28316e-41	Baseline expression (KET, Pre)	1.24745e-39	5.0802	5.02834	5.07798	5.16063	5.05384	0.106795	-0.0496426	-0.132296	0.0241417	-0.156438
ATP5PF	(Intercept)	7.51309	0.0691343	108.674	2.41792e-41	Baseline expression (KET, Pre)	1.31673e-39	7.47032	7.51309	7.40171	7.43255	7.53392	-0.101368	0.111386	0.0805418	-0.132212	0.212754
EIF2S1	(Intercept)	5.15634	0.0449945	114.599	2.44004e-41	Baseline expression (KET, Pre)	1.32442e-39	5.15118	5.15634	5.19531	5.09215	5.16091	-0.0687655	-0.038972	0.0641899	0.0343963	0.0297936
POMP	(Intercept)	6.00368	0.0561976	106.832	2.48502e-41	Baseline expression (KET, Pre)	1.34436e-39	5.96479	6.00368	5.97724	5.91605	5.9622	-0.0461422	0.0264312	0.0876226	0.0150491	0.0725734
EPM2A	(Intercept)	6.32264	0.0609802	103.683	2.49301e-41	Baseline expression (KET, Pre)	1.34436e-39	6.36317	6.32264	6.41926	6.28956	6.42122	-0.131654	-0.0966218	0.0330775	-0.0019546	0.0350321
VAPB	(Intercept)	6.04721	0.0477209	126.72	2.63031e-41	Baseline expression (KET, Pre)	1.41379e-39	6.04085	6.04721	6.08361	5.97285	6.05973	-0.0868838	-0.0364007	0.0743644	0.0238812	0.0504832
YIPF4	(Intercept)	5.45476	0.0419606	129.997	2.65317e-41	Baseline expression (KET, Pre)	1.42146e-39	5.48335	5.45476	5.45295	5.49912	5.52658	-0.0274512	0.0018011	-0.044369	-0.0736213	0.0292523
PKIA	(Intercept)	9.04083	0.0788074	114.721	2.6997e-41	Baseline expression (KET, Pre)	1.44173e-39	9.0211	9.04083	9.11556	8.89032	9.03768	-0.147362	-0.0747312	0.150511	0.07788	0.0726312
ZDHHC7	(Intercept)	6.14562	0.0451799	136.026	2.77939e-41	Baseline expression (KET, Pre)	1.47951e-39	6.11704	6.14562	6.11439	6.11072	6.09743	0.0132967	0.0312322	0.0348972	0.0169617	0.0179355
RSF1	(Intercept)	4.32731	0.0435033	99.4709	2.8424e-41	Baseline expression (KET, Pre)	1.50338e-39	4.39294	4.32731	4.21464	4.49167	4.53816	-0.0464863	0.112665	-0.164362	-0.323513	0.159151
MRPL3	(Intercept)	5.12951	0.0522159	98.2365	2.83993e-41	Baseline expression (KET, Pre)	1.50338e-39	5.11827	5.12951	5.12908	5.0623	5.15218	-0.0898892	0.000422324	0.0672118	-0.0230997	0.0903115
RTRAF	(Intercept)	5.54557	0.0460494	120.427	2.89526e-41	Baseline expression (KET, Pre)	1.52647e-39	5.53909	5.54557	5.51937	5.50884	5.5826	-0.0737564	0.0261962	0.0367296	-0.0632231	0.0999527
CCT7	(Intercept)	7.02327	0.0533168	131.727	3.11407e-41	Baseline expression (KET, Pre)	1.63662e-39	6.99695	7.02327	7.01444	6.99585	6.95425	0.0416021	0.00883404	0.02742	0.060188	-0.032768
SMAD2	(Intercept)	4.72312	0.0385823	122.417	3.1801e-41	Baseline expression (KET, Pre)	1.66603e-39	4.73392	4.72312	4.70228	4.78968	4.72059	0.0690961	0.0208402	-0.0665633	-0.0183074	-0.0482559
IER3IP1	(Intercept)	5.39971	0.0535063	100.917	3.20314e-41	Baseline expression (KET, Pre)	1.67281e-39	5.35638	5.39971	5.34849	5.33239	5.34494	-0.0125472	0.0512111	0.0673125	0.00355417	0.0637583
CLCC1	(Intercept)	4.28646	0.0411026	104.287	3.41558e-41	Baseline expression (KET, Pre)	1.77814e-39	4.33438	4.28646	4.34035	4.32914	4.38156	-0.0524136	-0.0538985	-0.0426877	-0.0412028	-0.00148494
VAMP3	(Intercept)	5.68815	0.045552	124.871	3.47486e-41	Baseline expression (KET, Pre)	1.80333e-39	5.74571	5.68815	5.69836	5.77829	5.81804	-0.0397453	-0.0102139	-0.0901476	-0.119679	0.0295314
AC113935.1	(Intercept)	6.04237	0.0555844	108.706	3.51267e-41	Baseline expression (KET, Pre)	1.81726e-39	6.04971	6.04237	5.94624	6.11792	6.09232	0.0256011	0.0961306	-0.0755508	-0.14608	0.0705295
RPL35A	(Intercept)	7.16514	0.0552924	129.586	3.5647e-41	Baseline expression (KET, Pre)	1.83843e-39	7.15701	7.16514	7.03558	7.24123	7.18609	0.0551394	0.129562	-0.0760897	-0.150512	0.0744225
PKM	(Intercept)	11.5492	0.109364	105.603	3.64969e-41	Baseline expression (KET, Pre)	1.87642e-39	11.4585	11.5492	11.3532	11.5421	11.3895	0.152564	0.195937	0.0070707	-0.0363025	0.0433732
MT-ND6	(Intercept)	11.2666	0.115653	97.4172	3.7096e-41	Baseline expression (KET, Pre)	1.89638e-39	11.437	11.2666	11.3281	11.4147	11.7385	-0.323816	-0.0614918	-0.148107	-0.410431	0.262324
ATP6V0E1	(Intercept)	4.93401	0.050649	97.4157	3.71142e-41	Baseline expression (KET, Pre)	1.89638e-39	4.87018	4.93401	4.91668	4.77356	4.85647	-0.0829133	0.0173288	0.160451	0.0602086	0.100242
MRPS27	(Intercept)	5.66597	0.0520914	108.77	3.72817e-41	Baseline expression (KET, Pre)	1.89907e-39	5.67517	5.66597	5.68584	5.62966	5.71921	-0.0895512	-0.0198758	0.03631	-0.0333654	0.0696754
THOC7	(Intercept)	4.77541	0.0463913	102.938	3.83989e-41	Baseline expression (KET, Pre)	1.94998e-39	4.74075	4.77541	4.69528	4.71788	4.77442	-0.0565395	0.0801283	0.0575238	-0.079144	0.136668
AC007318.1	(Intercept)	6.88138	0.0657556	104.651	3.86475e-41	Baseline expression (KET, Pre)	1.95326e-39	6.8337	6.88138	6.82372	6.80604	6.82367	-0.0176297	0.0576546	0.0753333	4.90245e-05	0.0752843
ARIH1	(Intercept)	5.68827	0.04796	118.605	3.86995e-41	Baseline expression (KET, Pre)	1.95326e-39	5.66351	5.68827	5.72893	5.57317	5.66367	-0.0905046	-0.040658	0.115108	0.0652612	0.0498465
TAF10	(Intercept)	5.16037	0.0530557	97.2633	3.90152e-41	Baseline expression (KET, Pre)	1.96321e-39	5.14101	5.16037	5.08574	5.21084	5.10708	0.103761	0.0746276	-0.0504744	-0.0213411	-0.0291332
RAP1A	(Intercept)	5.568	0.041337	134.698	4.07774e-41	Baseline expression (KET, Pre)	2.04567e-39	5.58268	5.568	5.57748	5.52342	5.6618	-0.138386	-0.00948208	0.0445865	-0.0843171	0.128904
ZFP91	(Intercept)	5.89312	0.057792	101.971	4.19473e-41	Baseline expression (KET, Pre)	2.098e-39	5.8722	5.89312	5.9145	5.78886	5.89234	-0.103484	-0.0213748	0.104264	0.0221552	0.0821092
NOL9	(Intercept)	3.9015	0.0370617	105.27	4.29053e-41	Baseline expression (KET, Pre)	2.13945e-39	3.92172	3.9015	3.90036	3.9331	3.95193	-0.0188329	0.00114563	-0.031594	-0.0515725	0.0199785
IARS2	(Intercept)	5.92963	0.0494124	120.003	4.30941e-41	Baseline expression (KET, Pre)	2.14241e-39	5.95008	5.92963	5.92186	5.97763	5.97118	0.00644567	0.00776966	-0.048	-0.049324	0.00132399
ZNF207	(Intercept)	5.57437	0.050142	111.172	4.53288e-41	Baseline expression (KET, Pre)	2.24676e-39	5.47573	5.57437	5.66874	5.33487	5.32493	0.00994245	-0.0943646	0.239502	0.343809	-0.104307
MT-CO3	(Intercept)	14.2664	0.102225	139.559	4.84186e-41	Baseline expression (KET, Pre)	2.39275e-39	14.3484	14.2664	14.2715	14.3181	14.5376	-0.21947	-0.00505377	-0.0516713	-0.266087	0.214416
DIABLO	(Intercept)	4.111	0.0426473	96.3953	5.19282e-41	Baseline expression (KET, Pre)	2.55854e-39	4.08129	4.111	4.15176	4.01647	4.04592	-0.0294494	-0.0407615	0.0945234	0.105836	-0.0113121
EFCAB14	(Intercept)	4.94331	0.0457818	107.975	5.26013e-41	Baseline expression (KET, Pre)	2.58402e-39	5.04465	4.94331	4.97538	5.07545	5.18446	-0.10901	-0.0320677	-0.132145	-0.209087	0.0769426
BAG3	(Intercept)	7.78255	0.0779485	99.8422	5.28635e-41	Baseline expression (KET, Pre)	2.58921e-39	7.62744	7.78255	7.81843	7.42365	7.48513	-0.0614831	-0.0358766	0.358902	0.333295	0.0256065
CORO6	(Intercept)	8.39916	0.0872352	96.2818	5.39162e-41	Baseline expression (KET, Pre)	2.63298e-39	8.43706	8.39916	8.39807	8.47628	8.47474	0.0015444	0.00108704	-0.0771269	-0.0766695	-0.000457358
CNOT1	(Intercept)	4.5822	0.0476319	96.2003	5.53923e-41	Baseline expression (KET, Pre)	2.69624e-39	4.57129	4.5822	4.6052	4.48158	4.6162	-0.134621	-0.0229974	0.100616	-0.0110084	0.111624
AUP1	(Intercept)	5.23797	0.0445719	117.517	5.55371e-41	Baseline expression (KET, Pre)	2.69624e-39	5.2165	5.23797	5.18752	5.23948	5.20103	0.0384484	0.0504424	-0.00151056	-0.0135046	0.011994
H3-3B	(Intercept)	7.02016	0.0696981	100.722	6.05896e-41	Baseline expression (KET, Pre)	2.93293e-39	6.78077	7.02016	6.99459	6.63886	6.46948	0.169379	0.0255645	0.381299	0.525114	-0.143815
PSMC6	(Intercept)	4.95292	0.050995	97.1255	6.17627e-41	Baseline expression (KET, Pre)	2.981e-39	4.94115	4.95292	4.96882	4.90174	4.94113	-0.039381	-0.0159054	0.0511727	0.027697	0.0234757
COPS2	(Intercept)	5.5632	0.0557071	99.8652	6.26373e-41	Baseline expression (KET, Pre)	3.01442e-39	5.58711	5.5632	5.66062	5.49523	5.6294	-0.134163	-0.0974162	0.0679674	0.0312203	0.0367471
STAU1	(Intercept)	5.92492	0.048497	122.171	6.28392e-41	Baseline expression (KET, Pre)	3.01537e-39	5.89644	5.92492	5.94483	5.83154	5.88448	-0.0529468	-0.0199018	0.0933868	0.0603418	0.033045
NIT2	(Intercept)	4.85032	0.0467623	103.723	6.56984e-41	Baseline expression (KET, Pre)	3.14046e-39	4.88663	4.85032	4.81972	4.89378	4.98272	-0.088942	0.0306008	-0.0434619	-0.163005	0.119543
CHD2	(Intercept)	6.39055	0.0667961	95.6725	6.60151e-41	Baseline expression (KET, Pre)	3.14046e-39	6.35131	6.39055	6.36329	6.33353	6.31786	0.0156764	0.0272571	0.0570133	0.0454327	0.0115806
UBAP2L	(Intercept)	5.91479	0.061818	95.6808	6.5834e-41	Baseline expression (KET, Pre)	3.14046e-39	5.75451	5.91479	5.9507	5.55264	5.5999	-0.047265	-0.035906	0.362159	0.3508	0.011359
MRPS9	(Intercept)	5.51707	0.0577858	95.4745	7.0525e-41	Baseline expression (KET, Pre)	3.34539e-39	5.53593	5.51707	5.50455	5.53246	5.58962	-0.0571608	0.0125168	-0.0153942	-0.0850718	0.0696776
TALDO1	(Intercept)	5.15831	0.0473093	109.034	7.34598e-41	Baseline expression (KET, Pre)	3.47465e-39	5.14148	5.15831	5.06506	5.19429	5.14824	0.0460523	0.0932534	-0.0359833	-0.0831845	0.0472011
AKAP9	(Intercept)	6.17881	0.057267	107.895	7.40473e-41	Baseline expression (KET, Pre)	3.49246e-39	6.33464	6.17881	6.19234	6.41402	6.55338	-0.139359	-0.0135273	-0.235209	-0.36104	0.125831
ANKH	(Intercept)	6.94585	0.0568295	122.223	7.70635e-41	Baseline expression (KET, Pre)	3.62439e-39	6.90967	6.94585	6.94765	6.8384	6.90677	-0.0683621	-0.00180576	0.107444	0.0408878	0.0665564
BVES	(Intercept)	5.70424	0.0599462	95.156	7.84564e-41	Baseline expression (KET, Pre)	3.67945e-39	5.73273	5.70424	5.79421	5.6396	5.79286	-0.153256	-0.08997	0.0646375	0.00135188	0.0632856
DYNC1I2	(Intercept)	4.45147	0.0466945	95.3318	8.39391e-41	Baseline expression (KET, Pre)	3.92546e-39	4.50478	4.45147	4.47232	4.56866	4.52665	0.0420111	-0.020852	-0.11719	-0.054327	-0.0628631
MORF4L2	(Intercept)	6.72253	0.0458414	146.647	8.48272e-41	Baseline expression (KET, Pre)	3.95582e-39	6.63564	6.72253	6.76129	6.504	6.55475	-0.0507528	-0.0387694	0.218528	0.206545	0.0119834
RCSD1	(Intercept)	6.97127	0.0708124	98.4471	8.56521e-41	Baseline expression (KET, Pre)	3.96668e-39	7.0317	6.97127	6.90315	7.13717	7.11519	0.0219747	0.0681243	-0.165892	-0.212042	0.0461496
PAK2	(Intercept)	4.64936	0.0489958	94.893	8.56938e-41	Baseline expression (KET, Pre)	3.96668e-39	4.66518	4.64936	4.71051	4.63017	4.67069	-0.0405199	-0.0611491	0.0191878	0.039817	-0.0206292
GTF3C1	(Intercept)	5.97163	0.0629321	94.8901	8.5779e-41	Baseline expression (KET, Pre)	3.96668e-39	5.83393	5.97163	5.94652	5.73942	5.67816	0.06126	0.0251123	0.232215	0.268363	-0.0361478
MT-ND4	(Intercept)	14.5025	0.111375	130.213	8.81102e-41	Baseline expression (KET, Pre)	4.06313e-39	14.6181	14.5025	14.5748	14.5518	14.8433	-0.291503	-0.0723334	-0.0492569	-0.268427	0.21917
SBDS	(Intercept)	7.42257	0.0567349	130.829	8.90512e-41	Baseline expression (KET, Pre)	4.09512e-39	7.32711	7.42257	7.36184	7.21146	7.31256	-0.101105	0.0607384	0.211115	0.0492719	0.161843
KPNA1	(Intercept)	6.38515	0.0660573	96.6609	9.02677e-41	Baseline expression (KET, Pre)	4.13956e-39	6.29757	6.38515	6.3984	6.15829	6.24845	-0.0901559	-0.0132524	0.226863	0.149959	0.0769035
TMEM14C	(Intercept)	5.35244	0.048243	110.948	9.28928e-41	Baseline expression (KET, Pre)	4.24818e-39	5.38148	5.35244	5.36002	5.38868	5.42478	-0.0360933	-0.00758173	-0.0362429	-0.0647544	0.0285116
GPN1	(Intercept)	3.80097	0.0392719	96.7861	9.39707e-41	Baseline expression (KET, Pre)	4.28564e-39	3.82208	3.80097	3.81711	3.78556	3.88467	-0.0991104	-0.016134	0.0154171	-0.0675594	0.0829765
IMPAD1	(Intercept)	5.44336	0.0506376	107.496	9.53089e-41	Baseline expression (KET, Pre)	4.33472e-39	5.49254	5.44336	5.55641	5.38782	5.58257	-0.194746	-0.113051	0.055533	-0.0261624	0.0816954
NOLC1	(Intercept)	5.11542	0.0541118	94.5343	9.66936e-41	Baseline expression (KET, Pre)	4.38565e-39	5.04008	5.11542	5.2304	4.89116	4.92334	-0.0321855	-0.114974	0.224267	0.307056	-0.0827889
PSMC5	(Intercept)	6.3527	0.0643469	98.7259	9.71414e-41	Baseline expression (KET, Pre)	4.39392e-39	6.30972	6.3527	6.30177	6.35696	6.22744	0.129511	0.0509327	-0.00425224	0.0743264	-0.0785787
PARL	(Intercept)	4.69357	0.0485652	96.6446	1.01368e-40	Baseline expression (KET, Pre)	4.57263e-39	4.65471	4.69357	4.56035	4.69981	4.66512	0.0346892	0.133215	-0.00624343	-0.104769	0.0985253
RBM34	(Intercept)	3.88824	0.0411953	94.3857	1.01671e-40	Baseline expression (KET, Pre)	4.57381e-39	3.88483	3.88824	3.85692	3.87539	3.91877	-0.0433825	0.0313244	0.0128565	-0.0618504	0.0747069
DCTN1	(Intercept)	6.53058	0.0637615	102.422	1.15372e-40	Baseline expression (KET, Pre)	5.17612e-39	6.55562	6.53058	6.54268	6.59858	6.55066	0.0479236	-0.0120979	-0.0679999	-0.00797838	-0.0600216
RBM25	(Intercept)	6.23302	0.0585706	106.419	1.19344e-40	Baseline expression (KET, Pre)	5.33985e-39	6.26994	6.23302	6.21864	6.37434	6.25378	0.120562	0.0143812	-0.141321	-0.03514	-0.106181
CD63	(Intercept)	7.64145	0.081408	93.8661	1.39037e-40	Baseline expression (KET, Pre)	6.20419e-39	7.53448	7.64145	7.56995	7.56435	7.36216	0.20219	0.071508	0.0771074	0.207789	-0.130682
SETD2	(Intercept)	4.09237	0.0418941	97.6837	1.42544e-40	Baseline expression (KET, Pre)	6.34359e-39	4.14346	4.09237	4.05866	4.22053	4.20226	0.0182725	0.0337182	-0.12816	-0.143605	0.0154457
DYNLRB1	(Intercept)	4.93115	0.0486339	101.393	1.48753e-40	Baseline expression (KET, Pre)	6.60215e-39	4.95244	4.93115	4.87573	4.986	5.01688	-0.0308895	0.0554279	-0.0548405	-0.141158	0.0863174
LRRC41	(Intercept)	4.90956	0.0428516	114.571	1.53065e-40	Baseline expression (KET, Pre)	6.77536e-39	4.89764	4.90956	4.96675	4.85834	4.85593	0.00241397	-0.0571926	0.0512201	0.110827	-0.0596066
RPL15	(Intercept)	7.9324	0.0492124	161.187	1.54291e-40	Baseline expression (KET, Pre)	6.81144e-39	7.96474	7.9324	7.89373	8.02632	8.0065	0.0198167	0.0386685	-0.0939244	-0.112776	0.0188518
GOT2	(Intercept)	9.30819	0.0817399	113.876	1.58612e-40	Baseline expression (KET, Pre)	6.96794e-39	9.26249	9.30819	9.21222	9.2191	9.31043	-0.0913311	0.095965	0.0890862	-0.0982099	0.187296
USP24	(Intercept)	6.01195	0.0604655	99.4277	1.58678e-40	Baseline expression (KET, Pre)	6.96794e-39	6.0698	6.01195	6.07946	6.06031	6.12747	-0.0671617	-0.0675083	-0.0483608	-0.0480142	-0.000346638
EIF1B	(Intercept)	5.753	0.0618629	92.996	1.63159e-40	Baseline expression (KET, Pre)	7.14575e-39	5.70267	5.753	5.75944	5.61248	5.68576	-0.0732847	-0.00643696	0.140521	0.0736728	0.0668478
COPS8	(Intercept)	5.80347	0.0553484	104.853	1.65839e-40	Baseline expression (KET, Pre)	7.22489e-39	5.80523	5.80347	5.80108	5.76761	5.84876	-0.0811487	0.00238701	0.0358595	-0.0476763	0.0835358
RPL7P1	(Intercept)	8.20273	0.0593187	138.282	1.65755e-40	Baseline expression (KET, Pre)	7.22489e-39	8.19419	8.20273	8.13047	8.25443	8.18913	0.0653024	0.0722657	-0.051698	-0.0586612	0.00696325
DPP8	(Intercept)	5.30776	0.0562437	94.3707	1.67371e-40	Baseline expression (KET, Pre)	7.27251e-39	5.34477	5.30776	5.27618	5.36366	5.4315	-0.0678359	0.0315816	-0.0559043	-0.155322	0.0994175
OBSCN	(Intercept)	11.0373	0.117746	93.7383	1.70653e-40	Baseline expression (KET, Pre)	7.39573e-39	11.0421	11.0373	11.0252	11.0905	11.0152	0.0752378	0.0121371	-0.0531058	0.00999493	-0.0631007
SDHC	(Intercept)	7.39075	0.0568901	129.913	1.73065e-40	Baseline expression (KET, Pre)	7.46116e-39	7.37928	7.39075	7.39291	7.32087	7.41259	-0.0917271	-0.00215195	0.0698859	-0.0196893	0.0895751
ZBTB44	(Intercept)	6.18636	0.066641	92.8311	1.72656e-40	Baseline expression (KET, Pre)	7.46116e-39	6.19816	6.18636	6.19409	6.18614	6.22606	-0.0399211	-0.00773298	0.000219657	-0.0319685	0.0321881
AGO4	(Intercept)	4.27118	0.0449208	95.0824	1.79811e-40	Baseline expression (KET, Pre)	7.73188e-39	4.29749	4.27118	4.34793	4.27776	4.2931	-0.0153351	-0.0767457	-0.00658109	0.0548295	-0.0614106
BCLAF1	(Intercept)	5.38891	0.0574277	93.8382	1.80832e-40	Baseline expression (KET, Pre)	7.75561e-39	5.32198	5.38891	5.4088	5.25503	5.2352	0.0198334	-0.0198832	0.133882	0.173598	-0.0397166
ATPAF1	(Intercept)	7.17426	0.0560952	127.894	1.84421e-40	Baseline expression (KET, Pre)	7.88844e-39	7.16484	7.17426	7.12783	7.13977	7.21749	-0.0777144	0.046433	0.034485	-0.0896625	0.124147
GFM1	(Intercept)	5.53329	0.059734	92.6321	1.84882e-40	Baseline expression (KET, Pre)	7.88844e-39	5.55081	5.53329	5.59697	5.47301	5.59998	-0.126971	-0.06368	0.06028	-0.00301126	0.0632912
PRPF40A	(Intercept)	4.55301	0.0491709	92.5957	1.88508e-40	Baseline expression (KET, Pre)	8.02247e-39	4.59498	4.55301	4.56649	4.59391	4.6665	-0.072592	-0.0134781	-0.040897	-0.100011	0.0591139
TTC3	(Intercept)	5.26883	0.0566543	92.9996	1.91803e-40	Baseline expression (KET, Pre)	8.14179e-39	5.34116	5.26883	5.24989	5.37232	5.47359	-0.101265	0.0189395	-0.103495	-0.223699	0.120205
RSL1D1	(Intercept)	6.68295	0.0467927	142.821	1.9364e-40	Baseline expression (KET, Pre)	8.17784e-39	6.66968	6.68295	6.72908	6.61385	6.65282	-0.0389679	-0.0461302	0.0690981	0.0762603	-0.00716223
TAF13	(Intercept)	4.79978	0.0507309	94.6124	1.93182e-40	Baseline expression (KET, Pre)	8.17784e-39	4.76247	4.79978	4.82118	4.73688	4.69204	0.0448351	-0.0214054	0.0628991	0.12914	-0.0662405
PTPN1	(Intercept)	4.36589	0.0472253	92.4481	1.96984e-40	Baseline expression (KET, Pre)	8.29787e-39	4.28959	4.36589	4.45388	4.12727	4.21132	-0.08405	-0.0879885	0.238613	0.242552	-0.00393854
TIMM50	(Intercept)	5.0996	0.0552515	92.298	2.07455e-40	Baseline expression (KET, Pre)	8.71682e-39	5.06427	5.0996	5.12906	5.05566	4.97274	0.0829222	-0.0294601	0.0439399	0.156322	-0.112382
GPI	(Intercept)	8.80809	0.0778031	113.21	2.1571e-40	Baseline expression (KET, Pre)	9.04071e-39	8.77358	8.80809	8.72452	8.7905	8.77121	0.0192901	0.0835703	0.0175967	-0.0466836	0.0642802
TRAK1	(Intercept)	7.48296	0.0551095	135.783	2.25644e-40	Baseline expression (KET, Pre)	9.43315e-39	7.45206	7.48296	7.44729	7.40885	7.46913	-0.0602863	0.0356672	0.0741114	-0.0218421	0.0959535
DNAJC7	(Intercept)	5.94302	0.0489996	121.287	2.26487e-40	Baseline expression (KET, Pre)	9.44455e-39	5.91278	5.94302	5.89795	5.91587	5.89427	0.0216061	0.0450726	0.0271495	0.00368296	0.0234665
ANKRD39	(Intercept)	7.43839	0.0808164	92.0406	2.29723e-40	Baseline expression (KET, Pre)	9.55542e-39	7.45065	7.43839	7.52227	7.41539	7.42655	-0.0111642	-0.0838781	0.0230062	0.0957202	-0.072714
CCAR1	(Intercept)	4.8483	0.0511697	94.7495	2.38036e-40	Baseline expression (KET, Pre)	9.8764e-39	4.855	4.8483	4.81356	4.83172	4.92641	-0.0946942	0.0347398	0.0165831	-0.112851	0.129434
CHCHD2	(Intercept)	7.16922	0.0594599	120.572	2.39576e-40	Baseline expression (KET, Pre)	9.91547e-39	7.09915	7.16922	7.04814	7.12914	7.05011	0.0790328	0.121084	0.0400805	-0.00197107	0.0420515
HNRNPH3	(Intercept)	6.08041	0.0604779	100.539	2.4453e-40	Baseline expression (KET, Pre)	1.00952e-38	5.95938	6.08041	6.13002	5.8852	5.74189	0.143304	-0.0496108	0.195212	0.388127	-0.192915
PABPN1	(Intercept)	6.60595	0.0623525	105.945	2.60014e-40	Baseline expression (KET, Pre)	1.07078e-38	6.53632	6.60595	6.56566	6.54333	6.43034	0.112986	0.0402903	0.0626248	0.13532	-0.0726953
CYC1	(Intercept)	8.24587	0.0813781	101.328	2.64955e-40	Baseline expression (KET, Pre)	1.0861e-38	8.17061	8.24587	8.14437	8.19377	8.09842	0.0953469	0.101501	0.0521015	0.0459473	0.00615422
TSC2	(Intercept)	5.94007	0.057354	103.568	2.65046e-40	Baseline expression (KET, Pre)	1.0861e-38	6.01421	5.94007	5.93869	6.11562	6.06248	0.0531431	0.00138114	-0.175554	-0.123792	-0.051762
TNPO1	(Intercept)	4.97486	0.0543541	91.5267	2.71096e-40	Baseline expression (KET, Pre)	1.10815e-38	4.98607	4.97486	5.09145	4.84034	5.03764	-0.197303	-0.116592	0.13452	0.0538093	0.0807106
PSMA5	(Intercept)	4.89449	0.0427005	114.624	2.74036e-40	Baseline expression (KET, Pre)	1.11607e-38	4.87058	4.89449	4.92133	4.82746	4.83904	-0.0115869	-0.0268477	0.0670282	0.082289	-0.0152608
WBP2	(Intercept)	6.12956	0.0669955	91.4921	2.74383e-40	Baseline expression (KET, Pre)	1.11607e-38	5.96086	6.12956	6.21412	5.72911	5.77065	-0.0415336	-0.0845633	0.400444	0.443474	-0.0430297
STIP1	(Intercept)	6.14523	0.0663787	92.5782	2.79317e-40	Baseline expression (KET, Pre)	1.13335e-38	6.03045	6.14523	6.14398	5.89838	5.9342	-0.035821	0.00124456	0.246844	0.209779	0.0370655
UBA2	(Intercept)	5.59763	0.0612356	91.4114	2.82218e-40	Baseline expression (KET, Pre)	1.14233e-38	5.4846	5.59763	5.66846	5.30382	5.36848	-0.0646627	-0.0708297	0.293816	0.299983	-0.00616696
MRPL44	(Intercept)	4.62547	0.049504	93.4362	2.9114e-40	Baseline expression (KET, Pre)	1.17556e-38	4.5843	4.62547	4.63566	4.46094	4.61512	-0.154182	-0.0101972	0.16453	0.0205457	0.143985
CNOT2	(Intercept)	4.65615	0.0509977	91.3012	2.93278e-40	Baseline expression (KET, Pre)	1.18132e-38	4.66032	4.65615	4.67788	4.7012	4.60605	0.0951482	-0.0217255	-0.0450467	0.071827	-0.116874
PURB	(Intercept)	4.63665	0.0507904	91.2899	2.94439e-40	Baseline expression (KET, Pre)	1.18312e-38	4.55429	4.63665	4.76127	4.39368	4.42555	-0.0318764	-0.124615	0.242977	0.335716	-0.0927387
HHATL	(Intercept)	7.93199	0.0869484	91.2263	3.01053e-40	Baseline expression (KET, Pre)	1.20676e-38	7.77382	7.93199	7.90736	7.65355	7.6024	0.0511523	0.0246281	0.278436	0.30496	-0.0265242
SNX12	(Intercept)	4.94682	0.05193	95.2594	3.13928e-40	Baseline expression (KET, Pre)	1.25533e-38	4.92833	4.94682	4.93162	4.94497	4.88991	0.0550616	0.0151955	0.00184836	0.0417145	-0.0398661
ANXA6	(Intercept)	7.35327	0.0639738	114.942	3.19918e-40	Baseline expression (KET, Pre)	1.2762e-38	7.30903	7.35327	7.26854	7.35091	7.26339	0.087512	0.084732	0.00236372	0.00514377	-0.00278005
SOD2	(Intercept)	8.95012	0.0657725	136.077	3.28594e-40	Baseline expression (KET, Pre)	1.30766e-38	8.96342	8.95012	9.0408	8.90096	8.96178	-0.0608133	-0.0906804	0.0491605	0.0790277	-0.0298671
SNAPIN	(Intercept)	5.0092	0.0418476	119.701	3.35569e-40	Baseline expression (KET, Pre)	1.33222e-38	5.024	5.0092	5.02323	4.97931	5.08427	-0.104952	-0.0140298	0.029889	-0.0610331	0.0909221
UBE2V2	(Intercept)	5.20399	0.0572572	90.888	3.38913e-40	Baseline expression (KET, Pre)	1.34227e-38	5.15814	5.20399	5.2037	5.07209	5.15277	-0.0806887	0.000292109	0.131905	0.0509239	0.0809808
STRAP	(Intercept)	6.51537	0.0487118	133.754	3.43575e-40	Baseline expression (KET, Pre)	1.35749e-38	6.4918	6.51537	6.48836	6.4414	6.52209	-0.0806871	0.027018	0.0739718	-0.0337333	0.107705
DCUN1D5	(Intercept)	4.35701	0.0479919	90.7864	3.51212e-40	Baseline expression (KET, Pre)	1.38436e-38	4.32026	4.35701	4.31219	4.30974	4.30208	0.00766169	0.0448213	0.0472764	0.0101168	0.0371596
YWHAB	(Intercept)	6.42669	0.0405969	158.305	3.58022e-40	Baseline expression (KET, Pre)	1.40785e-38	6.45653	6.42669	6.40877	6.51254	6.4781	0.0344326	0.0179195	-0.0858451	-0.069332	-0.0165131
RPL7P9	(Intercept)	7.58395	0.0558308	135.838	3.60379e-40	Baseline expression (KET, Pre)	1.4135e-38	7.5995	7.58395	7.50256	7.64404	7.66744	-0.0233996	0.0813839	-0.0600917	-0.164875	0.104783
NACA	(Intercept)	8.20394	0.0683809	119.974	3.61878e-40	Baseline expression (KET, Pre)	1.4135e-38	8.2705	8.20394	8.24991	8.24285	8.38528	-0.142436	-0.045974	-0.0389087	-0.13537	0.0964616
LRRC2	(Intercept)	8.346	0.0882737	94.5468	3.624e-40	Baseline expression (KET, Pre)	1.4135e-38	8.26682	8.346	8.40791	8.1241	8.18927	-0.0651694	-0.0619157	0.221897	0.218643	0.00325374
SUPT16H	(Intercept)	3.94289	0.0390534	100.961	3.62875e-40	Baseline expression (KET, Pre)	1.4135e-38	3.97348	3.94289	4.01881	4.01589	3.91636	0.099531	-0.0759182	-0.0730019	0.102447	-0.175449
UBA3	(Intercept)	4.27355	0.0471336	90.6688	3.66029e-40	Baseline expression (KET, Pre)	1.42245e-38	4.28499	4.27355	4.28875	4.24367	4.33401	-0.0903329	-0.0152044	0.029876	-0.0452525	0.0751285
VOPP1	(Intercept)	5.29066	0.0442349	119.604	3.66916e-40	Baseline expression (KET, Pre)	1.42255e-38	5.29636	5.29066	5.20393	5.37816	5.31268	0.0654781	0.0867241	-0.0875031	-0.108749	0.021246
TIMM21	(Intercept)	5.42823	0.0543562	99.864	3.75048e-40	Baseline expression (KET, Pre)	1.4473e-38	5.43686	5.42823	5.46645	5.36773	5.48501	-0.117283	-0.0382212	0.0605037	-0.0185584	0.0790621
MTIF2	(Intercept)	4.65131	0.0499075	93.1985	3.75001e-40	Baseline expression (KET, Pre)	1.4473e-38	4.73203	4.65131	4.7131	4.73058	4.83314	-0.102559	-0.0617892	-0.0792688	-0.120039	0.0407703
KIAA2026	(Intercept)	4.93271	0.0481371	102.472	3.7821e-40	Baseline expression (KET, Pre)	1.45611e-38	4.9835	4.93271	4.8794	5.01304	5.10883	-0.095788	0.0533069	-0.0803371	-0.229432	0.149095
SLC2A4	(Intercept)	8.00351	0.0744763	107.464	3.81641e-40	Baseline expression (KET, Pre)	1.46252e-38	7.9845	8.00351	7.92168	8.00314	8.00966	-0.00652055	0.0818317	0.00036831	-0.087984	0.0883523
UQCRC1	(Intercept)	8.9192	0.0868872	102.653	3.81452e-40	Baseline expression (KET, Pre)	1.46252e-38	8.85889	8.9192	8.82803	8.90924	8.7791	0.130139	0.0911623	0.00995617	0.0489331	-0.038977
PRRC2C	(Intercept)	6.03906	0.0601304	100.433	3.93407e-40	Baseline expression (KET, Pre)	1.50412e-38	6.0515	6.03906	6.05409	6.07681	6.03604	0.0407664	-0.0150332	-0.0377487	0.0180509	-0.0557996
TOR1AIP2	(Intercept)	4.4323	0.0390611	113.471	4.0171e-40	Baseline expression (KET, Pre)	1.52881e-38	4.39811	4.4323	4.44222	4.31287	4.40505	-0.0921839	-0.00992505	0.119433	0.037174	0.0822588
USF2	(Intercept)	6.89546	0.0753583	91.5024	4.01038e-40	Baseline expression (KET, Pre)	1.52881e-38	6.86112	6.89546	6.8536	6.89289	6.80253	0.0903599	0.0418611	0.00257107	0.0510699	-0.0484988
HARS2	(Intercept)	4.42546	0.0489577	90.3935	4.04638e-40	Baseline expression (KET, Pre)	1.53642e-38	4.35398	4.42546	4.38356	4.30164	4.30526	-0.0036257	0.0419	0.123827	0.0783015	0.0455257
ARL5A	(Intercept)	5.02381	0.0555945	90.3654	4.07316e-40	Baseline expression (KET, Pre)	1.53873e-38	5.06623	5.02381	5.03443	5.05652	5.15014	-0.0936142	-0.0106173	-0.0327077	-0.115705	0.0829969
SRRD	(Intercept)	5.01272	0.0554408	90.4157	4.08036e-40	Baseline expression (KET, Pre)	1.53873e-38	5.02785	5.01272	5.00632	5.02564	5.06672	-0.041072	0.00640571	-0.012921	-0.0603987	0.0474777
PGAM2	(Intercept)	9.97008	0.104078	95.7948	4.0793e-40	Baseline expression (KET, Pre)	1.53873e-38	9.86177	9.97008	9.77308	9.98896	9.71494	0.274021	0.197002	-0.0188827	0.0581357	-0.0770184
IPO9	(Intercept)	4.42177	0.0409361	108.016	4.09732e-40	Baseline expression (KET, Pre)	1.54162e-38	4.42662	4.42177	4.44948	4.42059	4.41465	0.00593852	-0.0277154	0.00117706	0.034831	-0.0336539
HSF1	(Intercept)	6.27434	0.0660975	94.9255	4.12371e-40	Baseline expression (KET, Pre)	1.54803e-38	6.24945	6.27434	6.28223	6.25779	6.18344	0.0743503	-0.00789299	0.0165516	0.0987949	-0.0822433
XPO7	(Intercept)	4.86868	0.0440789	110.454	4.21816e-40	Baseline expression (KET, Pre)	1.5799e-38	4.87158	4.86868	4.91446	4.79128	4.9119	-0.12062	-0.0457805	0.0774017	0.00256203	0.0748397
M6PR	(Intercept)	5.16092	0.0448488	115.074	4.26309e-40	Baseline expression (KET, Pre)	1.59313e-38	5.05256	5.16092	5.21987	4.90721	4.92223	-0.0150241	-0.0589588	0.253706	0.29764	-0.0439347
COX7B	(Intercept)	8.05149	0.0787344	102.261	4.38846e-40	Baseline expression (KET, Pre)	1.63628e-38	7.99672	8.05149	7.90466	7.96861	8.06214	-0.09353	0.146834	0.0828844	-0.157479	0.240364
CSNK1D	(Intercept)	6.52862	0.0724259	90.1421	4.45537e-40	Baseline expression (KET, Pre)	1.6575e-38	6.38198	6.52862	6.55129	6.29758	6.15043	0.147146	-0.0226696	0.231045	0.40086	-0.169816
PRPF38B	(Intercept)	4.69463	0.0521328	90.0513	4.5513e-40	Baseline expression (KET, Pre)	1.68939e-38	4.67382	4.69463	4.69461	4.68816	4.61789	0.0702621	1.88247e-05	0.00646884	0.0767121	-0.0702433
ORAI1	(Intercept)	5.483	0.0607399	90.2702	4.58086e-40	Baseline expression (KET, Pre)	1.69656e-38	5.45787	5.483	5.38031	5.59756	5.37059	0.226969	0.102691	-0.114554	0.00972413	-0.124278
ENDOD1	(Intercept)	5.9733	0.0661256	90.3327	4.75012e-40	Baseline expression (KET, Pre)	1.75532e-38	5.94038	5.9733	5.99327	5.91125	5.88368	0.0275734	-0.0199704	0.0620539	0.109598	-0.0475438
RPS7P11	(Intercept)	4.17105	0.046391	89.9109	4.78339e-40	Baseline expression (KET, Pre)	1.76367e-38	4.15968	4.17105	4.11687	4.19405	4.15675	0.0372987	0.054187	-0.0229943	-0.0398825	0.0168883
MTPN	(Intercept)	5.3756	0.0523488	102.688	5.15151e-40	Baseline expression (KET, Pre)	1.89518e-38	5.39182	5.3756	5.45503	5.31617	5.42046	-0.104294	-0.0794306	0.0594309	0.0345679	0.024863
CISD1	(Intercept)	5.74309	0.0637977	90.0204	5.1716e-40	Baseline expression (KET, Pre)	1.89836e-38	5.71312	5.74309	5.65154	5.70098	5.75686	-0.0558734	0.0915526	0.0421106	-0.105315	0.147426
SSBP1	(Intercept)	4.70768	0.0525159	89.643	5.26079e-40	Baseline expression (KET, Pre)	1.92682e-38	4.67316	4.70768	4.63989	4.63835	4.70673	-0.0683767	0.0677983	0.0693327	-0.0668422	0.136175
H3P6	(Intercept)	3.80767	0.0424836	89.6268	5.29117e-40	Baseline expression (KET, Pre)	1.93367e-38	3.79062	3.80767	3.79304	3.78263	3.77913	0.00350437	0.0146315	0.0250381	0.013911	0.0111271
NCBP2	(Intercept)	4.84889	0.0496587	97.6443	5.53915e-40	Baseline expression (KET, Pre)	2.01984e-38	4.84601	4.84889	4.85758	4.81623	4.86134	-0.0451098	-0.0086928	0.032657	-0.00376002	0.036417
ZNF638	(Intercept)	4.9189	0.0519964	94.6007	5.55662e-40	Baseline expression (KET, Pre)	2.02175e-38	4.94646	4.9189	4.99643	4.9151	4.9554	-0.0402944	-0.0775353	0.00379334	0.0410343	-0.037241
ATP6V1E1	(Intercept)	5.96377	0.0488613	122.055	5.65907e-40	Baseline expression (KET, Pre)	2.05452e-38	5.92949	5.96377	5.88035	5.95318	5.92067	0.0325088	0.0834205	0.0105971	-0.0403146	0.0509117
EIF5	(Intercept)	7.31025	0.0613169	119.221	5.92125e-40	Baseline expression (KET, Pre)	2.14499e-38	7.27824	7.31025	7.21231	7.24593	7.34447	-0.0985396	0.0979489	0.0643262	-0.132162	0.196489
KLF9	(Intercept)	6.31152	0.0706722	89.3069	5.96049e-40	Baseline expression (KET, Pre)	2.1545e-38	6.26475	6.31152	6.33233	6.22669	6.18847	0.038217	-0.0208041	0.0848365	0.143858	-0.0590211
CCT6A	(Intercept)	5.8002	0.0462461	125.42	5.99506e-40	Baseline expression (KET, Pre)	2.16227e-38	5.78676	5.8002	5.83652	5.72568	5.78463	-0.0589511	-0.0363129	0.0745267	0.0518884	0.0226383
NDUFA4	(Intercept)	8.08216	0.079892	101.164	6.04795e-40	Baseline expression (KET, Pre)	2.1766e-38	8.06003	8.08216	7.99015	8.04697	8.12085	-0.0738833	0.0920131	0.035193	-0.130703	0.165896
ANKRD12	(Intercept)	6.54011	0.0694535	94.1652	6.12084e-40	Baseline expression (KET, Pre)	2.18856e-38	6.54497	6.54011	6.53242	6.53799	6.56935	-0.0313599	0.00768854	0.00211216	-0.0369363	0.0390485
RERE	(Intercept)	6.89358	0.0750303	91.8773	6.11964e-40	Baseline expression (KET, Pre)	2.18856e-38	6.72266	6.89358	6.98983	6.51398	6.49325	0.0207337	-0.0962529	0.379596	0.496583	-0.116987
MUL1	(Intercept)	5.22451	0.0585577	89.2198	6.11719e-40	Baseline expression (KET, Pre)	2.18856e-38	5.1583	5.22451	5.26457	5.15514	4.98897	0.166165	-0.0400635	0.0693718	0.2756	-0.206228
TUFM	(Intercept)	7.25505	0.0760279	95.4261	6.27506e-40	Baseline expression (KET, Pre)	2.23887e-38	7.21109	7.25505	7.19999	7.23559	7.15372	0.0818707	0.0550629	0.0194642	0.046272	-0.0268078
FAHD2A	(Intercept)	4.52159	0.0507301	89.1302	6.31632e-40	Baseline expression (KET, Pre)	2.24875e-38	4.51617	4.52159	4.54778	4.53593	4.45937	0.0765669	-0.0261918	-0.014347	0.0884118	-0.102759
PPP1CB	(Intercept)	8.71799	0.0720788	120.951	6.44259e-40	Baseline expression (KET, Pre)	2.28878e-38	8.71627	8.71799	8.72343	8.66935	8.75433	-0.0849851	-0.00544106	0.0486376	-0.0309064	0.079544
PDHB	(Intercept)	7.26252	0.0663031	109.535	6.45887e-40	Baseline expression (KET, Pre)	2.28965e-38	7.26543	7.26252	7.25369	7.22779	7.31772	-0.0899342	0.00883208	0.0347324	-0.0640339	0.0987663
YPEL5	(Intercept)	5.02545	0.0564897	88.9623	6.70751e-40	Baseline expression (KET, Pre)	2.37271e-38	4.9907	5.02545	5.04341	4.91499	4.97893	-0.0639368	-0.017959	0.110465	0.0644874	0.0459778
DGCR8	(Intercept)	5.06109	0.051179	98.89	6.81666e-40	Baseline expression (KET, Pre)	2.40407e-38	5.00258	5.06109	4.94827	5.07298	4.92797	0.145015	0.112823	-0.0118956	0.0202962	-0.0321919
PPP2CA	(Intercept)	6.02951	0.0613719	98.2455	6.82521e-40	Baseline expression (KET, Pre)	2.40407e-38	5.86928	6.02951	6.12747	5.67133	5.64879	0.0225442	-0.0979622	0.358175	0.478681	-0.120506
MT-CO2	(Intercept)	13.5921	0.111651	121.737	6.85396e-40	Baseline expression (KET, Pre)	2.40785e-38	13.7131	13.5921	13.5985	13.7202	13.9415	-0.221312	-0.00638184	-0.128016	-0.342945	0.21493
VPS25	(Intercept)	4.00861	0.0373193	107.414	6.86502e-40	Baseline expression (KET, Pre)	2.40785e-38	3.97068	4.00861	4.00891	3.92589	3.93929	-0.0133993	-0.000298991	0.0827226	0.0696223	0.0131003
SMG7	(Intercept)	4.6269	0.0480723	96.2488	6.92342e-40	Baseline expression (KET, Pre)	2.4232e-38	4.62417	4.6269	4.63689	4.60577	4.62712	-0.0213451	-0.00999802	0.0211241	0.00977703	0.0113471
COG1	(Intercept)	4.67556	0.0448579	104.231	6.96492e-40	Baseline expression (KET, Pre)	2.43258e-38	4.67084	4.67556	4.59793	4.67021	4.73965	-0.0694394	0.0776347	0.00535441	-0.14172	0.147074
HNRNPU	(Intercept)	7.54089	0.0731418	103.1	7.00124e-40	Baseline expression (KET, Pre)	2.44012e-38	7.41693	7.54089	7.71428	7.20229	7.21026	-0.00797126	-0.173381	0.338602	0.504012	-0.16541
MRPL14	(Intercept)	5.18106	0.0583607	88.7765	7.25062e-40	Baseline expression (KET, Pre)	2.52172e-38	5.10107	5.18106	5.09687	5.10834	5.018	0.0903463	0.0841957	0.0727166	0.0788672	-0.00615061
EMC2	(Intercept)	4.78062	0.0539033	88.6888	7.39918e-40	Baseline expression (KET, Pre)	2.568e-38	4.7666	4.78062	4.74633	4.72257	4.8169	-0.0943347	0.0342914	0.0580481	-0.0705781	0.128626
CNOT9	(Intercept)	4.1677	0.0470015	88.6715	7.44547e-40	Baseline expression (KET, Pre)	2.57865e-38	4.03466	4.1677	4.19204	3.9156	3.8633	0.0523009	-0.0243454	0.252099	0.328745	-0.0766463
FBXO32	(Intercept)	8.72518	0.0984387	88.6357	7.54188e-40	Baseline expression (KET, Pre)	2.60659e-38	8.80281	8.72518	8.79267	8.68976	9.00364	-0.313877	-0.0674895	0.035421	-0.210967	0.246388
TXN2	(Intercept)	6.25663	0.0521603	119.95	7.81925e-40	Baseline expression (KET, Pre)	2.69683e-38	6.22542	6.25663	6.17971	6.21822	6.24712	-0.0288968	0.0769239	0.0384142	-0.0674064	0.105821
GLO1	(Intercept)	6.44581	0.0567927	113.497	8.59418e-40	Baseline expression (KET, Pre)	2.95793e-38	6.46646	6.44581	6.41653	6.47345	6.53005	-0.056601	0.0292809	-0.0276432	-0.113525	0.085882
ATP5PD	(Intercept)	7.25833	0.0653702	111.034	8.63947e-40	Baseline expression (KET, Pre)	2.96735e-38	7.22769	7.25833	7.18198	7.20176	7.26869	-0.0669373	0.0763523	0.056572	-0.0867175	0.14329
GOT1	(Intercept)	8.52979	0.0879585	96.9752	9.09888e-40	Baseline expression (KET, Pre)	3.11867e-38	8.46176	8.52979	8.44519	8.3884	8.48366	-0.0952642	0.084597	0.141391	-0.03847	0.179861
NOP56	(Intercept)	5.1383	0.0583263	88.0958	9.16347e-40	Baseline expression (KET, Pre)	3.13432e-38	4.95545	5.1383	5.09745	4.86817	4.7179	0.150265	0.0408508	0.270134	0.379549	-0.109414
STX16	(Intercept)	5.1391	0.0564088	91.1046	9.35135e-40	Baseline expression (KET, Pre)	3.18784e-38	5.19472	5.1391	5.13836	5.25589	5.24553	0.0103644	0.000740218	-0.116791	-0.107166	-0.00962422
INPP5K	(Intercept)	4.47497	0.0460619	97.1512	9.35843e-40	Baseline expression (KET, Pre)	3.18784e-38	4.46363	4.47497	4.43935	4.55995	4.38025	0.179702	0.035621	-0.0849833	0.0590974	-0.144081
MTMR10	(Intercept)	5.05214	0.0568726	88.8326	9.63315e-40	Baseline expression (KET, Pre)	3.26797e-38	5.01896	5.05214	4.9874	4.98559	5.0507	-0.0651143	0.0647409	0.0665505	-0.0633048	0.129855
UBE2E1	(Intercept)	5.12165	0.0387515	132.166	9.619e-40	Baseline expression (KET, Pre)	3.26797e-38	5.14032	5.12165	5.16101	5.12358	5.15504	-0.0314627	-0.0393679	-0.0019357	0.00596952	-0.00790522
PDPK1	(Intercept)	4.80773	0.0499337	96.2821	9.68871e-40	Baseline expression (KET, Pre)	3.2734e-38	4.77261	4.80773	4.89872	4.65394	4.73007	-0.0761262	-0.0909914	0.153784	0.16865	-0.0148652
PPP4R3A	(Intercept)	4.21137	0.0478881	87.9419	9.68842e-40	Baseline expression (KET, Pre)	3.2734e-38	4.26531	4.21137	4.3433	4.26919	4.23738	0.0318146	-0.131932	-0.0578234	0.105923	-0.163747
MRPS23	(Intercept)	4.32164	0.0492096	87.821	1.01227e-39	Baseline expression (KET, Pre)	3.41306e-38	4.31071	4.32164	4.22155	4.36561	4.33404	0.0315681	0.100087	-0.0439741	-0.112493	0.0685193
TNRC6B	(Intercept)	4.7406	0.0540226	87.7522	1.03789e-39	Baseline expression (KET, Pre)	3.49232e-38	4.84046	4.7406	4.7149	4.88644	5.01991	-0.133466	0.025701	-0.145842	-0.30501	0.159167
COX5B	(Intercept)	7.94288	0.0652186	121.789	1.0635e-39	Baseline expression (KET, Pre)	3.57126e-38	7.87871	7.94288	7.79297	7.92796	7.85103	0.0769251	0.14991	0.0149209	-0.0580638	0.0729847
ATP5PB	(Intercept)	7.43838	0.0761013	97.7432	1.08113e-39	Baseline expression (KET, Pre)	3.62311e-38	7.43133	7.43838	7.38819	7.41101	7.48773	-0.076723	0.0501947	0.0273767	-0.099541	0.126918
CIAO1	(Intercept)	5.33671	0.0351823	151.687	1.08338e-39	Baseline expression (KET, Pre)	3.62331e-38	5.37388	5.33671	5.39685	5.35218	5.40979	-0.0576136	-0.0601442	-0.0154676	-0.012937	-0.00253059
MT-CYB	(Intercept)	13.7468	0.109021	126.094	1.08926e-39	Baseline expression (KET, Pre)	3.62837e-38	13.8994	13.7468	13.8037	13.8669	14.1801	-0.31318	-0.0569581	-0.120129	-0.37635	0.256222
CDC16	(Intercept)	4.52575	0.0463054	97.7369	1.08928e-39	Baseline expression (KET, Pre)	3.62837e-38	4.56808	4.52575	4.51394	4.61383	4.6188	-0.00496794	0.0118044	-0.0880832	-0.104856	0.0167724
NFIA	(Intercept)	6.05634	0.0601821	100.633	1.10262e-39	Baseline expression (KET, Pre)	3.66156e-38	6.18556	6.05634	5.98867	6.32095	6.37628	-0.0553256	0.0676671	-0.264615	-0.387607	0.122993
SLC35A4	(Intercept)	6.25871	0.0449874	139.121	1.10588e-39	Baseline expression (KET, Pre)	3.66156e-38	6.18917	6.25871	6.27471	6.06584	6.15743	-0.09159	-0.0159987	0.192869	0.117278	0.0755913
ILF3	(Intercept)	6.95107	0.0681594	101.983	1.10509e-39	Baseline expression (KET, Pre)	3.66156e-38	6.84937	6.95107	6.92664	6.82172	6.69804	0.123673	0.0244358	0.129358	0.228596	-0.0992374
THOC2	(Intercept)	4.3899	0.0501315	87.5678	1.10986e-39	Baseline expression (KET, Pre)	3.6674e-38	4.46561	4.3899	4.34791	4.56626	4.55836	0.00789975	0.0419895	-0.176354	-0.210444	0.0340897
DKC1	(Intercept)	4.24601	0.0484925	87.5601	1.11295e-39	Baseline expression (KET, Pre)	3.66884e-38	4.18747	4.24601	4.24501	4.15489	4.10399	0.0508968	0.00100493	0.0911268	0.141019	-0.0498918
ERLEC1	(Intercept)	4.13248	0.0441517	93.5974	1.11473e-39	Baseline expression (KET, Pre)	3.66884e-38	4.22423	4.13248	4.26462	4.2139	4.28591	-0.0720118	-0.132134	-0.0814127	-0.021291	-0.0601218
MORF4L1	(Intercept)	6.69507	0.0342349	195.563	1.17311e-39	Baseline expression (KET, Pre)	3.85334e-38	6.70536	6.69507	6.68793	6.69678	6.74166	-0.044883	0.00714071	-0.00170666	-0.0537303	0.0520237
ZNF672	(Intercept)	5.65217	0.0646724	87.3969	1.18113e-39	Baseline expression (KET, Pre)	3.87201e-38	5.56246	5.65217	5.65263	5.53267	5.41238	0.12029	-0.000461405	0.119501	0.240252	-0.120751
RPL22P1	(Intercept)	6.17964	0.0574931	107.485	1.19148e-39	Baseline expression (KET, Pre)	3.89822e-38	6.12786	6.17964	5.98058	6.17461	6.17659	-0.00198892	0.199065	0.00503845	-0.196015	0.201054
EIF3K	(Intercept)	7.51423	0.0537749	139.735	1.24569e-39	Baseline expression (KET, Pre)	4.06754e-38	7.46918	7.51423	7.37782	7.49321	7.49144	0.00176598	0.136411	0.0210219	-0.113624	0.134645
FILIP1	(Intercept)	6.21072	0.0712044	87.2238	1.25821e-39	Baseline expression (KET, Pre)	4.10031e-38	6.12146	6.21072	6.24534	5.9615	6.06827	-0.10677	-0.0346264	0.249222	0.177079	0.0721435
USP15	(Intercept)	5.39224	0.0617893	87.2682	1.26527e-39	Baseline expression (KET, Pre)	4.11523e-38	5.42411	5.39224	5.36382	5.43009	5.51027	-0.0801824	0.0284227	-0.0378408	-0.146446	0.108605
YTHDF1	(Intercept)	5.35336	0.0614301	87.1456	1.29469e-39	Baseline expression (KET, Pre)	4.20266e-38	5.28166	5.35336	5.41066	5.20524	5.15737	0.0478694	-0.0572966	0.148126	0.253292	-0.105166
DLAT	(Intercept)	6.48846	0.0745439	87.0421	1.34463e-39	Baseline expression (KET, Pre)	4.35622e-38	6.50967	6.48846	6.4686	6.4659	6.61573	-0.149834	0.0198652	0.0225639	-0.147135	0.169699
TOMM20	(Intercept)	6.17308	0.0402121	153.513	1.3554e-39	Baseline expression (KET, Pre)	4.38255e-38	6.18713	6.17308	6.18977	6.1963	6.18938	0.00691858	-0.0166893	-0.0232145	0.000393394	-0.0236079
SPPL2A	(Intercept)	5.69007	0.0639192	89.0198	1.37869e-39	Baseline expression (KET, Pre)	4.44916e-38	5.74451	5.69007	5.83033	5.67631	5.78133	-0.105021	-0.140252	0.0137638	0.048995	-0.0352312
COX7C	(Intercept)	8.34407	0.0750917	111.119	1.38908e-39	Baseline expression (KET, Pre)	4.47397e-38	8.30066	8.34407	8.22597	8.29899	8.3336	-0.0346149	0.118104	0.0450845	-0.107635	0.152719
RNF13	(Intercept)	4.49885	0.0518045	86.843	1.44646e-39	Baseline expression (KET, Pre)	4.64854e-38	4.50473	4.49885	4.47985	4.51797	4.52224	-0.00426958	0.0190032	-0.0191133	-0.0423861	0.0232728
PI4KB	(Intercept)	5.10257	0.0459813	110.97	1.4489e-39	Baseline expression (KET, Pre)	4.64854e-38	5.15917	5.10257	5.17544	5.25319	5.10545	0.14774	-0.0728726	-0.150625	0.0699877	-0.220613
BRI3	(Intercept)	5.6296	0.0493713	114.026	1.47801e-39	Baseline expression (KET, Pre)	4.73277e-38	5.53449	5.6296	5.57888	5.46391	5.46558	-0.00166269	0.0507126	0.165683	0.113308	0.0523753
UBE2L3	(Intercept)	5.4833	0.0414316	132.346	1.49211e-39	Baseline expression (KET, Pre)	4.7687e-38	5.51308	5.4833	5.5376	5.48652	5.5449	-0.058375	-0.0543022	-0.0032203	-0.00729314	0.00407284
FYTTD1	(Intercept)	6.42313	0.0686568	93.5542	1.6142e-39	Baseline expression (KET, Pre)	5.13931e-38	6.377	6.42313	6.41574	6.29119	6.37793	-0.0867407	0.00738712	0.131941	0.0378136	0.0941278
HIPK3	(Intercept)	6.28177	0.0673426	93.2808	1.61428e-39	Baseline expression (KET, Pre)	5.13931e-38	6.32569	6.28177	6.39838	6.28694	6.33565	-0.0487153	-0.116603	-0.00516506	0.0627227	-0.0678878
PFKM	(Intercept)	10.3992	0.0950332	109.427	1.63545e-39	Baseline expression (KET, Pre)	5.19671e-38	10.3381	10.3992	10.3474	10.3573	10.2487	0.108598	0.0518074	0.0419444	0.0987349	-0.0567905
C19orf53	(Intercept)	4.85495	0.0546496	88.8379	1.64376e-39	Baseline expression (KET, Pre)	5.2131e-38	4.82267	4.85495	4.78187	4.84571	4.80814	0.0375761	0.0730885	0.0092419	-0.0262705	0.0355124
LYRM7	(Intercept)	5.65134	0.0653503	86.4777	1.65444e-39	Baseline expression (KET, Pre)	5.23695e-38	5.69835	5.65134	5.70787	5.6326	5.80157	-0.168975	-0.0565221	0.0187451	-0.0937074	0.112453
SF3B2	(Intercept)	5.53172	0.0607288	91.089	1.68865e-39	Baseline expression (KET, Pre)	5.33503e-38	5.49772	5.53172	5.49731	5.56583	5.39602	0.169806	0.0344145	-0.0341054	0.101286	-0.135391
LSM3	(Intercept)	5.28298	0.0611797	86.3519	1.73461e-39	Baseline expression (KET, Pre)	5.46981e-38	5.25927	5.28298	5.18731	5.22446	5.34235	-0.117883	0.0956653	0.0585129	-0.155036	0.213549
DRG1	(Intercept)	5.59352	0.0559882	99.9052	1.77057e-39	Baseline expression (KET, Pre)	5.57259e-38	5.56931	5.59352	5.54451	5.56995	5.56926	0.000697282	0.0490043	0.023564	-0.024743	0.048307
PTK2	(Intercept)	4.71313	0.0469502	100.386	1.79318e-39	Baseline expression (KET, Pre)	5.63305e-38	4.70813	4.71313	4.71038	4.67938	4.72965	-0.0502642	0.0027445	0.0337452	-0.0192635	0.0530087
PPM1A	(Intercept)	6.40329	0.0549502	116.529	1.81352e-39	Baseline expression (KET, Pre)	5.68615e-38	6.42038	6.40329	6.43437	6.37611	6.46773	-0.0916199	-0.0310777	0.0271753	-0.0333669	0.0605421
MALSU1	(Intercept)	4.97479	0.0577228	86.1841	1.84378e-39	Baseline expression (KET, Pre)	5.77009e-38	4.9149	4.97479	4.86382	4.91669	4.90432	0.0123656	0.110967	0.0580983	-0.0405034	0.0986017
ELOC	(Intercept)	5.44661	0.0589471	92.3982	1.86761e-39	Baseline expression (KET, Pre)	5.83327e-38	5.37024	5.44661	5.36289	5.29016	5.38131	-0.0911458	0.0837158	0.156444	-0.0184176	0.174862
ANKRD11	(Intercept)	6.27199	0.0674247	93.0223	1.87102e-39	Baseline expression (KET, Pre)	5.83327e-38	6.24826	6.27199	6.26949	6.26192	6.18962	0.072305	0.00250001	0.0100735	0.0798785	-0.069805
CAMTA1	(Intercept)	4.79778	0.0477973	100.378	1.87708e-39	Baseline expression (KET, Pre)	5.84118e-38	4.72424	4.79778	4.61972	4.77203	4.70743	0.0645993	0.178053	0.0257438	-0.0877099	0.113454
TARDBP	(Intercept)	6.19147	0.0294361	210.336	1.88366e-39	Baseline expression (KET, Pre)	5.85065e-38	6.1387	6.19147	6.23274	6.05066	6.07993	-0.0292678	-0.0412674	0.140811	0.152811	-0.0119997
RWDD2B	(Intercept)	5.36666	0.0603523	88.9222	1.88849e-39	Baseline expression (KET, Pre)	5.85466e-38	5.38547	5.36666	5.33174	5.37175	5.47172	-0.0999732	0.0349261	-0.00508413	-0.139984	0.134899
SMARCE1	(Intercept)	4.82724	0.0413632	116.704	1.93634e-39	Baseline expression (KET, Pre)	5.9918e-38	4.8625	4.82724	4.78864	4.91761	4.91652	0.00108649	0.0385949	-0.0903701	-0.127878	0.0375084
HNRNPD	(Intercept)	6.09641	0.0326506	186.717	1.95986e-39	Baseline expression (KET, Pre)	6.05327e-38	6.07749	6.09641	6.14068	6.0472	6.02568	0.0215213	-0.0442638	0.0492081	0.114993	-0.0657851
KMT2E	(Intercept)	4.66227	0.0542541	85.9341	2.02263e-39	Baseline expression (KET, Pre)	6.23549e-38	4.69218	4.66227	4.57434	4.71426	4.81786	-0.103603	0.0879328	-0.0519855	-0.243521	0.191536
LUC7L3	(Intercept)	6.88261	0.057296	120.124	2.03757e-39	Baseline expression (KET, Pre)	6.26987e-38	6.95227	6.88261	6.80223	7.08214	7.04209	0.0400535	0.0803839	-0.199533	-0.239863	0.0403304
CYB5B	(Intercept)	4.85056	0.0413695	117.25	2.14751e-39	Baseline expression (KET, Pre)	6.59438e-38	4.82991	4.85056	4.84137	4.76466	4.86306	-0.0983957	0.00919457	0.0858995	-0.0216908	0.10759
SBNO1	(Intercept)	4.15999	0.0480134	86.6423	2.15277e-39	Baseline expression (KET, Pre)	6.59438e-38	4.14367	4.15999	4.23461	4.07392	4.10617	-0.0322463	-0.0746242	0.0860676	0.128446	-0.0423779
MEF2D	(Intercept)	7.63759	0.0740965	103.076	2.15497e-39	Baseline expression (KET, Pre)	6.59438e-38	7.51915	7.63759	7.63597	7.46659	7.33646	0.130131	0.00162002	0.170999	0.29951	-0.128511
ATP6V0C	(Intercept)	5.83599	0.0642065	90.8942	2.20777e-39	Baseline expression (KET, Pre)	6.74347e-38	5.81079	5.83599	5.77809	5.77777	5.8513	-0.0735334	0.0579	0.0582216	-0.0732118	0.131433
LONP2	(Intercept)	5.05415	0.0386778	130.673	2.24291e-39	Baseline expression (KET, Pre)	6.83201e-38	5.09879	5.05415	5.07549	5.1068	5.15874	-0.0519416	-0.0213445	-0.0526476	-0.0832447	0.0305971
SYNCRIP	(Intercept)	5.64981	0.0503387	112.236	2.24501e-39	Baseline expression (KET, Pre)	6.83201e-38	5.59663	5.64981	5.73874	5.47104	5.52694	-0.0559024	-0.0889354	0.178767	0.2118	-0.033033
SEM1	(Intercept)	5.73304	0.0625218	91.6967	2.33099e-39	Baseline expression (KET, Pre)	7.07631e-38	5.67629	5.73304	5.62334	5.72594	5.62286	0.103085	0.109704	0.00710269	0.000483064	0.00661963
SSB	(Intercept)	4.67857	0.042505	110.071	2.33384e-39	Baseline expression (KET, Pre)	7.07631e-38	4.68648	4.67857	4.73852	4.6568	4.67203	-0.0152231	-0.0599492	0.0217677	0.0664938	-0.0447261
PCYOX1	(Intercept)	6.03494	0.0606115	99.5676	2.39699e-39	Baseline expression (KET, Pre)	7.2545e-38	6.10543	6.03494	5.95498	6.16952	6.26228	-0.0927591	0.0799552	-0.13458	-0.307295	0.172714
VPS29	(Intercept)	5.54101	0.0554168	99.9879	2.43007e-39	Baseline expression (KET, Pre)	7.34122e-38	5.55179	5.54101	5.58288	5.50553	5.57774	-0.0722056	-0.0418771	0.035473	0.00514444	0.0303285
PCNP	(Intercept)	5.90205	0.0586061	100.707	2.43882e-39	Baseline expression (KET, Pre)	7.35421e-38	5.91219	5.90205	5.96515	5.84719	5.93435	-0.0871594	-0.0630989	0.0548533	0.0307928	0.0240605
CBFA2T2	(Intercept)	3.9299	0.0460234	85.3893	2.47702e-39	Baseline expression (KET, Pre)	7.45583e-38	3.87164	3.9299	4.04104	3.74502	3.77059	-0.0255636	-0.11114	0.18488	0.270456	-0.085576
EIF2S2	(Intercept)	5.7936	0.04876	118.819	2.55463e-39	Baseline expression (KET, Pre)	7.67549e-38	5.7671	5.7936	5.77076	5.74883	5.7552	-0.00637113	0.0228336	0.0447668	0.015562	0.0292047
EBAG9	(Intercept)	4.51977	0.0529911	85.293	2.56765e-39	Baseline expression (KET, Pre)	7.70063e-38	4.51916	4.51977	4.41029	4.57104	4.57554	-0.00449516	0.109481	-0.0512692	-0.165245	0.113976
PHF10	(Intercept)	5.71298	0.060995	93.6631	2.59772e-39	Baseline expression (KET, Pre)	7.77671e-38	5.71723	5.71298	5.67749	5.6946	5.78386	-0.0892595	0.0354932	0.0183772	-0.106375	0.124753
TMEM248	(Intercept)	4.44562	0.051766	85.8791	2.673e-39	Baseline expression (KET, Pre)	7.98765e-38	4.47292	4.44562	4.5097	4.4551	4.48128	-0.0261847	-0.0640795	-0.00948115	0.0284137	-0.0378948
MCL1	(Intercept)	6.96468	0.0742141	93.8457	2.76583e-39	Baseline expression (KET, Pre)	8.25015e-38	7.04707	6.96468	7.00584	7.05019	7.16757	-0.117379	-0.0411594	-0.0855131	-0.161733	0.0762196
AIMP1	(Intercept)	5.22572	0.0614268	85.0723	2.78871e-39	Baseline expression (KET, Pre)	8.30344e-38	5.28776	5.22572	5.32008	5.30099	5.30427	-0.00328739	-0.0943581	-0.0752694	0.0158014	-0.0910707
MED29	(Intercept)	4.26618	0.0502051	84.975	2.89225e-39	Baseline expression (KET, Pre)	8.59627e-38	4.14562	4.26618	4.07077	4.16777	4.07775	0.0900207	0.195412	0.0984089	-0.00698282	0.105392
OXA1L	(Intercept)	7.12209	0.0615595	115.694	2.90163e-39	Baseline expression (KET, Pre)	8.60869e-38	7.13003	7.12209	7.07411	7.11854	7.20539	-0.0868514	0.0479764	0.00355251	-0.131275	0.134828
PPP1R12A	(Intercept)	4.99799	0.052581	95.0532	2.94994e-39	Baseline expression (KET, Pre)	8.73635e-38	5.03674	4.99799	5.01904	5.02654	5.10339	-0.0768512	-0.0210528	-0.0285493	-0.0843477	0.0557984
PSMA2	(Intercept)	5.76105	0.0664286	86.7255	2.98453e-39	Baseline expression (KET, Pre)	8.82302e-38	5.7705	5.76105	5.7309	5.78223	5.80782	-0.025589	0.0301485	-0.0211794	-0.0769169	0.0557375
METTL17	(Intercept)	4.69166	0.0550177	85.2755	3.0106e-39	Baseline expression (KET, Pre)	8.88421e-38	4.76069	4.69166	4.61292	4.83982	4.89834	-0.058517	0.0787448	-0.14816	-0.285422	0.137262
SYNE1	(Intercept)	5.40625	0.0637432	84.8129	3.07359e-39	Baseline expression (KET, Pre)	9.05398e-38	5.45142	5.40625	5.39303	5.47176	5.53465	-0.0628912	0.0132177	-0.0655069	-0.141616	0.0761089
RPL7L1	(Intercept)	5.50854	0.0363851	151.395	3.09063e-39	Baseline expression (KET, Pre)	9.08799e-38	5.47099	5.50854	5.51681	5.42859	5.43002	-0.00142318	-0.00827338	0.0799437	0.0867939	-0.00685019
NEK9	(Intercept)	6.06589	0.0446838	135.752	3.10132e-39	Baseline expression (KET, Pre)	9.10326e-38	6.09557	6.06589	6.15131	6.07046	6.09463	-0.0241719	-0.0854205	-0.00457032	0.0566783	-0.0612486
CCSER2	(Intercept)	6.20911	0.0673309	92.2179	3.23203e-39	Baseline expression (KET, Pre)	9.47013e-38	6.21511	6.20911	6.24309	6.15748	6.25074	-0.0932653	-0.0339721	0.0516335	-0.00765972	0.0592932
TERF2IP	(Intercept)	5.31034	0.0419762	126.508	3.2871e-39	Baseline expression (KET, Pre)	9.61447e-38	5.20286	5.31034	5.3311	5.05416	5.11582	-0.06166	-0.0207645	0.256174	0.215278	0.0408955
C19orf12	(Intercept)	5.4332	0.0484521	112.135	3.37351e-39	Baseline expression (KET, Pre)	9.84981e-38	5.36123	5.4332	5.4621	5.2775	5.27212	0.00538092	-0.0289046	0.155702	0.189988	-0.0342855
GID8	(Intercept)	4.02955	0.0454912	88.5787	3.55722e-39	Baseline expression (KET, Pre)	1.03679e-37	4.05132	4.02955	4.14406	4.04742	3.98426	0.0631567	-0.114507	-0.0178664	0.159798	-0.177664
PRKCQ	(Intercept)	6.64426	0.0752995	88.2379	3.67893e-39	Baseline expression (KET, Pre)	1.07038e-37	6.76191	6.64426	6.72532	6.77699	6.90109	-0.124097	-0.0810529	-0.132725	-0.175769	0.0430438
MRPS28	(Intercept)	5.13779	0.059292	86.6523	3.748e-39	Baseline expression (KET, Pre)	1.08856e-37	5.1121	5.13779	5.07729	5.09424	5.13907	-0.0448324	0.0605032	0.0435498	-0.0617858	0.105336
ALPK3	(Intercept)	9.35687	0.111089	84.2289	3.83051e-39	Baseline expression (KET, Pre)	1.11058e-37	8.96345	9.35687	9.47773	8.55391	8.46531	0.0885964	-0.120854	0.802967	1.01242	-0.209451
PEX2	(Intercept)	4.70698	0.0456552	103.098	3.85324e-39	Baseline expression (KET, Pre)	1.11522e-37	4.74851	4.70698	4.73816	4.71419	4.83471	-0.120519	-0.031182	-0.00721285	-0.0965499	0.089337
UBC	(Intercept)	9.43523	0.112207	84.088	4.04043e-39	Baseline expression (KET, Pre)	1.16735e-37	9.8177	9.43523	9.23364	10.2302	10.3718	-0.141579	0.20159	-0.794953	-1.13812	0.343169
NDUFB10	(Intercept)	8.45964	0.0777193	108.849	4.14396e-39	Baseline expression (KET, Pre)	1.19518e-37	8.39718	8.45964	8.31479	8.44633	8.36797	0.0783623	0.144844	0.0133025	-0.0531794	0.066482
MBD2	(Intercept)	4.67038	0.0503582	92.743	4.19322e-39	Baseline expression (KET, Pre)	1.20728e-37	4.73409	4.67038	4.72114	4.72174	4.82312	-0.101377	-0.05076	-0.0513627	-0.10198	0.0506173
CSNK2A1	(Intercept)	6.29087	0.0446171	140.997	4.21544e-39	Baseline expression (KET, Pre)	1.21157e-37	6.29719	6.29087	6.30085	6.24538	6.35166	-0.106279	-0.00998075	0.0454832	-0.0508148	0.096298
SSR1	(Intercept)	4.3889	0.0446676	98.2569	4.30838e-39	Baseline expression (KET, Pre)	1.23614e-37	4.46832	4.3889	4.43915	4.54978	4.49543	0.0543487	-0.0502432	-0.160881	-0.0562895	-0.104592
TMEM9B	(Intercept)	4.62686	0.0416312	111.139	4.31612e-39	Baseline expression (KET, Pre)	1.23622e-37	4.60916	4.62686	4.56666	4.5932	4.6499	-0.0566998	0.0602013	0.0336567	-0.0832444	0.116901
HSPE1	(Intercept)	5.37545	0.0640733	83.8953	4.34687e-39	Baseline expression (KET, Pre)	1.24288e-37	5.17828	5.37545	5.2961	5.01442	5.02715	-0.0127304	0.0793463	0.36103	0.268953	0.0920766
ANKRD23	(Intercept)	9.75647	0.101161	96.4452	4.37148e-39	Baseline expression (KET, Pre)	1.24776e-37	9.72383	9.75647	9.79667	9.70074	9.64146	0.0592847	-0.0402026	0.0557286	0.155216	-0.0994873
MRPL22	(Intercept)	3.58877	0.0426597	84.1254	4.4369e-39	Baseline expression (KET, Pre)	1.26425e-37	3.5685	3.58877	3.50987	3.54832	3.62704	-0.0787201	0.0789045	0.0404476	-0.117177	0.157625
ACADVL	(Intercept)	9.61813	0.111163	86.5223	4.63915e-39	Baseline expression (KET, Pre)	1.31961e-37	9.53123	9.61813	9.53028	9.5483	9.42822	0.120083	0.0878466	0.0698269	0.102063	-0.0322365
SNUPN	(Intercept)	3.80269	0.0454464	83.6741	4.72821e-39	Baseline expression (KET, Pre)	1.34263e-37	3.79417	3.80269	3.77763	3.80445	3.7919	0.0125554	0.0250596	-0.00176508	-0.0142693	0.0125042
SLC6A8	(Intercept)	7.74433	0.0905569	85.5189	4.89997e-39	Baseline expression (KET, Pre)	1.38902e-37	7.46541	7.74433	7.7763	7.25521	7.08582	0.169382	-0.0319737	0.489122	0.690478	-0.201356
MLLT6	(Intercept)	7.61767	0.0731677	104.112	5.04566e-39	Baseline expression (KET, Pre)	1.42788e-37	7.55908	7.61767	7.59804	7.6092	7.4114	0.197797	0.0196343	0.00847483	0.186637	-0.178162
ARL2	(Intercept)	5.5391	0.0651872	84.9722	5.08278e-39	Baseline expression (KET, Pre)	1.43593e-37	5.52624	5.5391	5.46417	5.62803	5.47364	0.154397	0.0749269	-0.0889343	-0.009464	-0.0794703
COG2	(Intercept)	3.6916	0.0442297	83.4643	5.12193e-39	Baseline expression (KET, Pre)	1.44452e-37	3.78037	3.6916	3.7487	3.75971	3.92147	-0.161757	-0.0571015	-0.0681095	-0.172765	0.104655
PURA	(Intercept)	4.53664	0.0517077	87.7362	5.21655e-39	Baseline expression (KET, Pre)	1.46871e-37	4.56953	4.53664	4.58098	4.54707	4.61343	-0.0663575	-0.0443443	-0.0104363	-0.0324495	0.0220132
AC087190.3	(Intercept)	4.83745	0.0579269	83.5096	5.25052e-39	Baseline expression (KET, Pre)	1.47576e-37	4.78505	4.83745	4.75283	4.75089	4.79901	-0.0481231	0.0846247	0.0865622	-0.0461857	0.132748
NDEL1	(Intercept)	4.83349	0.058025	83.3001	5.45368e-39	Baseline expression (KET, Pre)	1.53026e-37	4.67929	4.83349	4.84278	4.55945	4.48143	0.0780168	-0.00929056	0.274041	0.361348	-0.0873073
TTF1	(Intercept)	3.51251	0.0419861	83.6588	5.51898e-39	Baseline expression (KET, Pre)	1.54597e-37	3.59203	3.51251	3.53346	3.68311	3.63904	0.0440662	-0.0209511	-0.170602	-0.105584	-0.0650172
CKMT2	(Intercept)	9.45095	0.103842	91.0128	5.79122e-39	Baseline expression (KET, Pre)	1.61949e-37	9.3771	9.45095	9.43421	9.27999	9.34326	-0.0632646	0.016742	0.170959	0.0909523	0.0800066
SPCS1	(Intercept)	4.9241	0.0541437	90.9451	6.05561e-39	Baseline expression (KET, Pre)	1.69057e-37	4.95158	4.9241	4.87394	4.9903	5.018	-0.0276916	0.0501606	-0.0662073	-0.14406	0.0778522
ATP5MD	(Intercept)	7.06438	0.06905	102.308	6.33626e-39	Baseline expression (KET, Pre)	1.76594e-37	7.01494	7.06438	6.94679	6.99962	7.04897	-0.0493549	0.117593	0.064759	-0.102189	0.166948
SETD3	(Intercept)	7.07799	0.056326	125.661	6.48721e-39	Baseline expression (KET, Pre)	1.80497e-37	7.04908	7.07799	7.04778	7.01198	7.05857	-0.0465852	0.0302022	0.0660029	-0.0107846	0.0767874
EMC7	(Intercept)	4.70163	0.0490629	95.8286	6.61725e-39	Baseline expression (KET, Pre)	1.83806e-37	4.69255	4.70163	4.6483	4.743	4.67726	0.0657355	0.0533275	-0.0413657	-0.0289577	-0.012408
AC243919.1	(Intercept)	8.80599	0.0660626	133.298	6.89024e-39	Baseline expression (KET, Pre)	1.91069e-37	8.78451	8.80599	8.7024	8.85031	8.77935	0.0709664	0.103584	-0.0443267	-0.0769445	0.0326178
ESD	(Intercept)	5.40951	0.0496615	108.928	6.90359e-39	Baseline expression (KET, Pre)	1.91119e-37	5.43947	5.40951	5.38913	5.44485	5.51438	-0.0695287	0.0203724	-0.0353469	-0.125248	0.0899011
UBQLN2	(Intercept)	4.97792	0.0581367	85.6243	7.21648e-39	Baseline expression (KET, Pre)	1.99447e-37	5.00191	4.97792	5.10058	4.89687	5.0323	-0.135435	-0.12266	0.0810505	0.0682753	0.0127752
VPS26A	(Intercept)	4.2565	0.0514895	82.6673	7.55233e-39	Baseline expression (KET, Pre)	2.08381e-37	4.25472	4.2565	4.35426	4.19937	4.20876	-0.0093927	-0.0977603	0.057131	0.145499	-0.0883676
MEAF6	(Intercept)	3.96719	0.0433891	91.433	7.59711e-39	Baseline expression (KET, Pre)	2.09268e-37	4.06582	3.96719	4.05661	4.08513	4.15435	-0.069228	-0.0894128	-0.117933	-0.0977482	-0.0201848
STAG3L3	(Intercept)	4.16007	0.0504964	82.3836	7.75782e-39	Baseline expression (KET, Pre)	2.1334e-37	4.24179	4.16007	4.26226	4.24206	4.30278	-0.0607197	-0.102183	-0.0819868	-0.0405238	-0.041463
CKM	(Intercept)	14.6385	0.0766579	190.959	7.85681e-39	Baseline expression (KET, Pre)	2.15704e-37	14.5868	14.6385	14.5658	14.5852	14.5576	0.0276663	0.0727815	0.0533072	0.00819204	0.0451151
FLAD1	(Intercept)	4.19442	0.0508178	82.5385	7.88738e-39	Baseline expression (KET, Pre)	2.16185e-37	4.1516	4.19442	4.13212	4.18194	4.09792	0.0840281	0.0623066	0.0124785	0.0342	-0.0217215
SELENOT	(Intercept)	4.55714	0.0541811	84.1095	8.00316e-39	Baseline expression (KET, Pre)	2.18995e-37	4.46826	4.55714	4.55017	4.34	4.42573	-0.0857238	0.00697472	0.217139	0.124441	0.0926985
HP1BP3	(Intercept)	5.86806	0.0439221	133.602	8.13393e-39	Baseline expression (KET, Pre)	2.21853e-37	5.91449	5.86806	5.91694	5.9069	5.96604	-0.059143	-0.0488792	-0.0388359	-0.0490997	0.0102638
OSER1	(Intercept)	5.21594	0.0584733	89.2021	8.13745e-39	Baseline expression (KET, Pre)	2.21853e-37	5.16742	5.21594	5.26952	5.06737	5.11685	-0.0494794	-0.0535736	0.148568	0.152662	-0.0040942
CLPX	(Intercept)	5.35777	0.0568022	94.3232	8.14779e-39	Baseline expression (KET, Pre)	2.21853e-37	5.39779	5.35777	5.46935	5.36722	5.39684	-0.0296169	-0.11158	-0.00944863	0.0725147	-0.0819634
UBR3	(Intercept)	6.95293	0.0727052	95.6318	8.22721e-39	Baseline expression (KET, Pre)	2.23648e-37	6.96943	6.95293	6.98791	6.9239	7.01299	-0.0890916	-0.0349768	0.0290361	-0.0250787	0.0541148
UCHL5	(Intercept)	4.77165	0.0580375	82.2167	8.27553e-39	Baseline expression (KET, Pre)	2.24592e-37	4.79878	4.77165	4.81611	4.75349	4.85388	-0.100398	-0.044455	0.0181661	-0.0377767	0.0559428
UBAC1	(Intercept)	7.33976	0.058659	125.126	8.33838e-39	Baseline expression (KET, Pre)	2.25928e-37	7.23284	7.33976	7.25206	7.20098	7.13855	0.0624281	0.0877083	0.138783	0.113502	0.0252801
NPM1P27	(Intercept)	4.53329	0.0512699	88.4202	8.66426e-39	Baseline expression (KET, Pre)	2.34374e-37	4.52577	4.53329	4.51598	4.52315	4.53066	-0.00750811	0.0173083	0.0101387	-0.0146778	0.0248164
DDX3X	(Intercept)	6.35262	0.0625671	101.533	8.81624e-39	Baseline expression (KET, Pre)	2.38096e-37	6.27666	6.35262	6.40058	6.15221	6.20123	-0.0490149	-0.0479607	0.200407	0.199353	0.00105411
HIGD2A	(Intercept)	6.39161	0.0560276	114.08	9.10419e-39	Baseline expression (KET, Pre)	2.45472e-37	6.39147	6.39161	6.3121	6.41701	6.44518	-0.0281625	0.0795122	-0.0254065	-0.133081	0.107675
RBPJ	(Intercept)	4.80378	0.0586131	81.9575	9.15124e-39	Baseline expression (KET, Pre)	2.46339e-37	4.85439	4.80378	4.80163	4.92296	4.88918	0.0337839	0.00215066	-0.119181	-0.0875478	-0.0316332
ZBTB20	(Intercept)	6.11244	0.0599578	101.946	9.34935e-39	Baseline expression (KET, Pre)	2.51264e-37	6.20318	6.11244	6.08729	6.28073	6.33229	-0.0515641	0.0251504	-0.16829	-0.245004	0.0767145
TMOD4	(Intercept)	8.31639	0.0607234	136.955	9.52034e-39	Baseline expression (KET, Pre)	2.55444e-37	8.30144	8.31639	8.20964	8.37247	8.30726	0.0652091	0.106757	-0.056074	-0.0976215	0.0415475
FBXW5	(Intercept)	7.29943	0.0884176	82.5563	9.72693e-39	Baseline expression (KET, Pre)	2.60565e-37	7.2062	7.29943	7.33883	7.14562	7.04095	0.104671	-0.0393964	0.153813	0.29788	-0.144067
BCAP31	(Intercept)	5.05758	0.0618757	81.7377	9.96864e-39	Baseline expression (KET, Pre)	2.66609e-37	4.98461	5.05758	4.97917	5.04352	4.85818	0.185343	0.0784069	0.0140571	0.120994	-0.106936
ZNF445	(Intercept)	3.93525	0.0481905	81.6603	1.02741e-38	Baseline expression (KET, Pre)	2.74334e-37	4.01316	3.93525	3.91231	4.05824	4.14685	-0.0886054	0.0229319	-0.122998	-0.234536	0.111537
CACYBP	(Intercept)	5.1076	0.045389	112.529	1.03937e-38	Baseline expression (KET, Pre)	2.77082e-37	5.11772	5.1076	5.1677	5.05255	5.14303	-0.0904795	-0.0600945	0.055051	0.024666	0.030385
EIF5A	(Intercept)	7.19642	0.0711898	101.088	1.05598e-38	Baseline expression (KET, Pre)	2.81058e-37	7.11481	7.19642	7.11161	7.13533	7.01586	0.119464	0.0848098	0.061091	0.0957452	-0.0346542
WDR6	(Intercept)	6.23974	0.076534	81.529	1.0814e-38	Baseline expression (KET, Pre)	2.87362e-37	6.20501	6.23974	6.29299	6.17884	6.10846	0.070384	-0.0532451	0.0608974	0.184527	-0.123629
NGDN	(Intercept)	3.75996	0.0376699	99.8134	1.16546e-38	Baseline expression (KET, Pre)	3.09201e-37	3.67989	3.75996	3.64782	3.65604	3.65574	0.000308338	0.11214	0.103915	-0.00791704	0.111832
WDR1	(Intercept)	6.46488	0.0659572	98.0163	1.16745e-38	Baseline expression (KET, Pre)	3.09235e-37	6.31004	6.46488	6.44682	6.21424	6.11424	0.0999983	0.0180629	0.250645	0.33258	-0.0819354
C9orf78	(Intercept)	5.30669	0.0369185	143.741	1.21765e-38	Baseline expression (KET, Pre)	3.22016e-37	5.30313	5.30669	5.24109	5.36463	5.30012	0.0645029	0.0655961	-0.0579367	-0.0590299	0.00109323
TPT1P4	(Intercept)	7.19398	0.0747859	96.1943	1.22699e-38	Baseline expression (KET, Pre)	3.23969e-37	7.1034	7.19398	7.05633	7.0863	7.07699	0.00931424	0.137646	0.107676	-0.0206563	0.128332
STT3B	(Intercept)	5.78903	0.0648545	89.2617	1.31449e-38	Baseline expression (KET, Pre)	3.4652e-37	5.76999	5.78903	5.75205	5.75238	5.7865	-0.0341193	0.0369708	0.0366437	-0.0344464	0.0710901
DAZAP1	(Intercept)	5.44144	0.0671686	81.0116	1.32451e-38	Baseline expression (KET, Pre)	3.48606e-37	5.34757	5.44144	5.46724	5.29882	5.18276	0.116062	-0.0258049	0.142613	0.284481	-0.141867
SAP30L	(Intercept)	4.15069	0.0476323	87.1401	1.33238e-38	Baseline expression (KET, Pre)	3.50121e-37	4.16689	4.15069	4.16214	4.20271	4.15202	0.0506913	-0.0114531	-0.0520269	0.0101176	-0.0621444
KCTD9	(Intercept)	4.49888	0.0555159	81.0378	1.34837e-38	Baseline expression (KET, Pre)	3.5376e-37	4.58262	4.49888	4.63075	4.52924	4.67161	-0.14237	-0.131862	-0.030355	-0.0408625	0.0105075
RBBP4	(Intercept)	5.15919	0.0536318	96.1964	1.35555e-38	Baseline expression (KET, Pre)	3.55082e-37	5.16564	5.15919	5.20892	5.10693	5.18752	-0.0805877	-0.0497337	0.0522528	0.0213988	0.030854
STK25	(Intercept)	7.93032	0.0767705	103.299	1.37695e-38	Baseline expression (KET, Pre)	3.60118e-37	7.92903	7.93032	7.95985	7.94279	7.88318	0.0596073	-0.0295358	-0.0124662	0.0766769	-0.0891431
H3-3A	(Intercept)	6.66806	0.0462623	144.136	1.391e-38	Baseline expression (KET, Pre)	3.63217e-37	6.62296	6.66806	6.62037	6.61284	6.59059	0.0222537	0.0476969	0.0552252	0.0297821	0.0254431
NAA15	(Intercept)	4.51912	0.0558954	80.8496	1.41169e-38	Baseline expression (KET, Pre)	3.68039e-37	4.4606	4.51912	4.57005	4.37846	4.37477	0.0036918	-0.0509262	0.140664	0.195282	-0.054618
NDUFV2P1	(Intercept)	5.79487	0.068319	84.8207	1.46593e-38	Baseline expression (KET, Pre)	3.81578e-37	5.77894	5.79487	5.71548	5.75178	5.85362	-0.101834	0.0793853	0.0430853	-0.138134	0.181219
GDI1	(Intercept)	5.47723	0.0635736	86.1558	1.49609e-38	Baseline expression (KET, Pre)	3.88819e-37	5.38308	5.47723	5.39021	5.41291	5.25199	0.160918	0.0870187	0.0643259	0.138225	-0.073899
VBP1	(Intercept)	5.90449	0.0695461	84.9005	1.50748e-38	Baseline expression (KET, Pre)	3.91166e-37	5.92026	5.90449	5.88191	5.89821	5.99643	-0.0982258	0.0225812	0.00628912	-0.114518	0.120807
PNN	(Intercept)	5.56515	0.0618281	90.0099	1.51651e-38	Baseline expression (KET, Pre)	3.92892e-37	5.43209	5.56515	5.57516	5.32411	5.26393	0.0601826	-0.0100167	0.241035	0.311235	-0.0701993
TLK2	(Intercept)	3.86717	0.0479692	80.6178	1.54686e-38	Baseline expression (KET, Pre)	4.00128e-37	3.8965	3.86717	3.87596	3.89787	3.94499	-0.0471231	-0.00879318	-0.0306973	-0.0690272	0.03833
C16orf72	(Intercept)	5.62419	0.0672456	83.6365	1.55608e-38	Baseline expression (KET, Pre)	4.01887e-37	5.55043	5.62419	5.72071	5.40433	5.45251	-0.0481842	-0.0965208	0.219859	0.268196	-0.0483366
CDV3	(Intercept)	7.51525	0.0610859	123.028	1.58624e-38	Baseline expression (KET, Pre)	4.09037e-37	7.48778	7.51525	7.53933	7.42568	7.47086	-0.0451741	-0.024078	0.089569	0.0684728	0.0210962
DARS1	(Intercept)	5.55186	0.0484676	114.548	1.5988e-38	Baseline expression (KET, Pre)	4.11635e-37	5.59077	5.55186	5.58465	5.56986	5.65671	-0.0868422	-0.0327897	-0.0180009	-0.0720534	0.0540526
FLNC	(Intercept)	11.4258	0.134315	85.0673	1.63937e-38	Baseline expression (KET, Pre)	4.21424e-37	11.3149	11.4258	11.4656	11.2354	11.1329	0.102461	-0.0397184	0.190445	0.332624	-0.142179
ACO2	(Intercept)	8.65962	0.0861156	100.558	1.65746e-38	Baseline expression (KET, Pre)	4.25415e-37	8.66908	8.65962	8.67066	8.62625	8.71978	-0.0935245	-0.0110435	0.0333669	-0.0491141	0.0824809
MNAT1	(Intercept)	4.58698	0.0554055	82.7893	1.66161e-38	Baseline expression (KET, Pre)	4.25821e-37	4.57247	4.58698	4.65749	4.47793	4.56748	-0.0895526	-0.0705105	0.10905	0.090008	0.0190422
FOXJ3	(Intercept)	5.23908	0.0546463	95.8725	1.69548e-38	Baseline expression (KET, Pre)	4.33827e-37	5.23443	5.23908	5.26336	5.22404	5.21123	0.0128096	-0.0242837	0.0150323	0.0521256	-0.0370934
MICOS10	(Intercept)	5.74813	0.0681924	84.2927	1.73838e-38	Baseline expression (KET, Pre)	4.44119e-37	5.63222	5.74813	5.56271	5.62999	5.58804	0.0419473	0.185414	0.118137	-0.0253299	0.143467
MKKS	(Intercept)	4.95793	0.0533188	92.9865	1.75409e-38	Baseline expression (KET, Pre)	4.47443e-37	4.94196	4.95793	4.87249	4.94064	4.99679	-0.0561552	0.0854401	0.017294	-0.124301	0.141595
PDIA6	(Intercept)	5.14339	0.0431539	119.187	1.80344e-38	Baseline expression (KET, Pre)	4.59322e-37	5.08295	5.14339	5.03237	5.11513	5.0409	0.0742259	0.111019	0.0282607	-0.00853218	0.0367929
GTF2IP1	(Intercept)	5.99136	0.0623287	96.1252	1.83228e-38	Baseline expression (KET, Pre)	4.65951e-37	6.03212	5.99136	5.87189	6.10877	6.15648	-0.0477062	0.11947	-0.117415	-0.284591	0.167176
CTNNA1	(Intercept)	5.79905	0.0565099	102.62	1.84979e-38	Baseline expression (KET, Pre)	4.69683e-37	5.75614	5.79905	5.83741	5.73566	5.65243	0.0832223	-0.0383623	0.0633907	0.184975	-0.121585
RBBP6	(Intercept)	5.15856	0.0643644	80.1462	1.8647e-38	Baseline expression (KET, Pre)	4.72743e-37	4.98639	5.15856	5.10581	4.88138	4.79979	0.081584	0.0527534	0.277185	0.306016	-0.0288306
RNF123	(Intercept)	7.5232	0.0750859	100.195	1.93519e-38	Baseline expression (KET, Pre)	4.89863e-37	7.50916	7.5232	7.47945	7.5263	7.50767	0.0186263	0.0437476	-0.00309779	-0.0282192	0.0251214
HADHA	(Intercept)	7.78228	0.0675476	115.212	1.99291e-38	Baseline expression (KET, Pre)	5.03705e-37	7.78681	7.78228	7.80651	7.7593	7.79914	-0.0398371	-0.0242371	0.0229759	0.00737598	0.0156
C1QBP	(Intercept)	5.82388	0.0470674	123.735	2.03626e-38	Baseline expression (KET, Pre)	5.13876e-37	5.77212	5.82388	5.73315	5.79854	5.7329	0.0656327	0.0907351	0.0253489	0.000246456	0.0251024
MAT2A	(Intercept)	7.68145	0.0957595	80.2161	2.05054e-38	Baseline expression (KET, Pre)	5.16023e-37	7.3493	7.68145	7.769	6.96504	6.98168	-0.0166362	-0.0875492	0.716411	0.787324	-0.0709131
AP2A2	(Intercept)	4.2893	0.0531814	80.6542	2.051e-38	Baseline expression (KET, Pre)	5.16023e-37	4.30481	4.2893	4.28609	4.37286	4.27097	0.101883	0.00321338	-0.0835523	0.0151172	-0.0986695
CPSF2	(Intercept)	4.61241	0.0577432	79.8779	2.07481e-38	Baseline expression (KET, Pre)	5.21222e-37	4.65497	4.61241	4.71415	4.60034	4.693	-0.0926603	-0.101741	0.012064	0.0211442	-0.00908024
DNMT3A	(Intercept)	5.38808	0.0675059	79.8165	2.12628e-38	Baseline expression (KET, Pre)	5.33343e-37	5.39818	5.38808	5.34603	5.46447	5.39416	0.0703117	0.0420473	-0.0763853	-0.0481209	-0.0282644
SMIM26	(Intercept)	5.52329	0.0613165	90.0784	2.16915e-38	Baseline expression (KET, Pre)	5.41633e-37	5.46321	5.52329	5.35608	5.43905	5.53442	-0.0953651	0.167209	0.0842375	-0.178336	0.262574
PUM1	(Intercept)	5.1793	0.0591538	87.5565	2.1632e-38	Baseline expression (KET, Pre)	5.41633e-37	5.1945	5.1793	5.21256	5.17154	5.21461	-0.0430772	-0.033261	0.00776133	-0.00205487	0.0098162
WIPI2	(Intercept)	4.94281	0.0459692	107.524	2.16662e-38	Baseline expression (KET, Pre)	5.41633e-37	4.97359	4.94281	4.96804	4.98751	4.99599	-0.00847991	-0.0252314	-0.0446964	-0.0279449	-0.0167515
KARS1	(Intercept)	6.86027	0.0445477	153.998	2.23576e-38	Baseline expression (KET, Pre)	5.57424e-37	6.84714	6.86027	6.82446	6.83393	6.86988	-0.0359486	0.0358156	0.0263363	-0.0454279	0.0717642
FDX1	(Intercept)	4.70167	0.0590047	79.683	2.25376e-38	Baseline expression (KET, Pre)	5.61069e-37	4.69813	4.70167	4.70415	4.68476	4.70193	-0.0171738	-0.00247333	0.0169131	0.00221263	0.0147005
SAE1	(Intercept)	4.79576	0.057699	83.1168	2.30377e-38	Baseline expression (KET, Pre)	5.72655e-37	4.75223	4.79576	4.76303	4.76536	4.68478	0.0805766	0.032721	0.0303972	0.0782528	-0.0478556
LAMTOR3	(Intercept)	4.0629	0.0510485	79.589	2.32853e-38	Baseline expression (KET, Pre)	5.77943e-37	4.01166	4.0629	4.109	3.85889	4.01584	-0.156951	-0.0460946	0.204016	0.0931591	0.110857
CAPN3	(Intercept)	9.69504	0.0677786	143.04	2.33531e-38	Baseline expression (KET, Pre)	5.78758e-37	9.71693	9.69504	9.66397	9.72685	9.78185	-0.0549981	0.0310741	-0.0318096	-0.117882	0.0860722
PTCD3	(Intercept)	5.73437	0.0555776	103.178	2.35039e-38	Baseline expression (KET, Pre)	5.81624e-37	5.7171	5.73437	5.78114	5.6212	5.73171	-0.110513	-0.0467638	0.113176	0.0494267	0.0637495
BIRC6	(Intercept)	4.21669	0.0432365	97.526	2.40124e-38	Baseline expression (KET, Pre)	5.93321e-37	4.22517	4.21669	4.24404	4.19592	4.24405	-0.0481289	-0.0273569	0.0207672	-4.769e-06	0.020772
FTL	(Intercept)	7.2601	0.0818034	88.7506	2.50952e-38	Baseline expression (KET, Pre)	6.19153e-37	7.2501	7.2601	7.27924	7.27306	7.188	0.0850638	-0.0191345	-0.0129578	0.0912404	-0.104198
MRPS30	(Intercept)	5.31437	0.0669498	79.3783	2.53363e-38	Baseline expression (KET, Pre)	6.24171e-37	5.23064	5.31437	5.3088	5.09275	5.20665	-0.1139	0.00556724	0.221618	0.10215	0.119467
GTF3C6	(Intercept)	5.51633	0.0522015	105.674	2.59528e-38	Baseline expression (KET, Pre)	6.36517e-37	5.5035	5.51633	5.4631	5.49565	5.53893	-0.0432795	0.0532327	0.0206772	-0.0758351	0.0965122
FASTKD5	(Intercept)	4.35081	0.0548491	79.3233	2.59025e-38	Baseline expression (KET, Pre)	6.36517e-37	4.25077	4.35081	4.44328	4.03638	4.1726	-0.136217	-0.0924655	0.314433	0.270681	0.0437516
NDUFB8	(Intercept)	6.76217	0.0816384	82.8308	2.59268e-38	Baseline expression (KET, Pre)	6.36517e-37	6.66933	6.76217	6.67092	6.66166	6.58255	0.0791066	0.0912525	0.100517	0.0883709	0.0121459
MTRES1	(Intercept)	4.18215	0.0503173	83.1156	2.61145e-38	Baseline expression (KET, Pre)	6.39535e-37	4.22744	4.18215	4.17272	4.21875	4.33616	-0.117416	0.0094296	-0.0365969	-0.163442	0.126845
HECTD3	(Intercept)	4.94761	0.0545833	90.6432	2.69485e-38	Baseline expression (KET, Pre)	6.58985e-37	4.96519	4.94761	4.93314	5.0424	4.93759	0.104808	0.0144737	-0.0947921	-0.00445821	-0.0903339
FAM168A	(Intercept)	4.75419	0.0487865	97.449	2.70372e-38	Baseline expression (KET, Pre)	6.60178e-37	4.78216	4.75419	4.78284	4.78734	4.80428	-0.016933	-0.0286457	-0.0331503	-0.0214376	-0.0117127
FAM174A	(Intercept)	4.26859	0.0460205	92.7542	2.71194e-38	Baseline expression (KET, Pre)	6.61211e-37	4.2237	4.26859	4.22156	4.23214	4.17253	0.0596025	0.0470339	0.0364537	0.0490223	-0.0125686
HINT1	(Intercept)	6.61138	0.0627367	105.383	2.85434e-38	Baseline expression (KET, Pre)	6.94907e-37	6.57279	6.61138	6.49194	6.56315	6.6247	-0.0615512	0.119438	0.048234	-0.132755	0.180989
PPFIA1	(Intercept)	4.32697	0.0547263	79.0657	2.87285e-38	Baseline expression (KET, Pre)	6.98385e-37	4.32833	4.32697	4.3674	4.32762	4.29134	0.0362798	-0.0404287	-0.000643017	0.0760654	-0.0767084
MRPS5	(Intercept)	5.38474	0.0552491	97.4631	2.94216e-38	Baseline expression (KET, Pre)	7.14186e-37	5.33239	5.38474	5.30893	5.31824	5.31765	0.0005933	0.0758145	0.0665028	-0.00871836	0.0752212
DUSP28	(Intercept)	4.13552	0.0507209	81.5348	2.94986e-38	Baseline expression (KET, Pre)	7.15005e-37	4.10959	4.13552	4.09942	4.11938	4.08405	0.0353315	0.0360936	0.0161343	0.0153722	0.000762054
PCGF5	(Intercept)	5.34485	0.0666479	80.1954	2.95756e-38	Baseline expression (KET, Pre)	7.15824e-37	5.33997	5.34485	5.36477	5.22834	5.42191	-0.193569	-0.0199187	0.11651	-0.05714	0.17365
NDUFS2	(Intercept)	8.23974	0.0831665	99.0752	2.97939e-38	Baseline expression (KET, Pre)	7.20057e-37	8.17675	8.23974	8.15998	8.16242	8.14488	0.0175407	0.0797551	0.0773234	0.0151091	0.0622144
RPLP2	(Intercept)	7.66245	0.0643028	119.162	2.99891e-38	Baseline expression (KET, Pre)	7.23716e-37	7.64693	7.66245	7.5402	7.77028	7.61478	0.155502	0.122249	-0.107838	-0.0745851	-0.0332526
EIF3G	(Intercept)	7.11397	0.0722072	98.5215	3.16424e-38	Baseline expression (KET, Pre)	7.62505e-37	7.06073	7.11397	7.0195	7.12404	6.98541	0.138629	0.094464	-0.0100725	0.0340925	-0.044165
SNAPC3	(Intercept)	4.08351	0.0489955	83.3445	3.21048e-38	Baseline expression (KET, Pre)	7.72522e-37	4.13213	4.08351	4.18639	4.04614	4.21247	-0.16633	-0.10288	0.0373688	-0.0260814	0.0634502
MRPL15	(Intercept)	6.39844	0.0622668	102.758	3.23839e-38	Baseline expression (KET, Pre)	7.78107e-37	6.37506	6.39844	6.37761	6.32493	6.39928	-0.0743485	0.0208293	0.0735108	-0.021667	0.0951779
MTHFD1	(Intercept)	5.59529	0.0596461	93.8082	3.34625e-38	Baseline expression (KET, Pre)	8.02404e-37	5.57666	5.59529	5.59935	5.51241	5.59957	-0.0871584	-0.00406011	0.0828831	-0.000215152	0.0830983
MRPL2	(Intercept)	5.0161	0.0637514	78.6821	3.35405e-38	Baseline expression (KET, Pre)	8.02404e-37	4.97423	5.0161	4.88674	5.03082	4.96328	0.0675372	0.129357	-0.014722	-0.0765416	0.0618196
ZNF639	(Intercept)	3.79666	0.0480675	78.9859	3.35248e-38	Baseline expression (KET, Pre)	8.02404e-37	3.80955	3.79666	3.85007	3.74409	3.84738	-0.10329	-0.0534093	0.0525703	0.00268988	0.0498804
RPIA	(Intercept)	4.05266	0.0480463	84.3491	3.40756e-38	Baseline expression (KET, Pre)	8.14028e-37	3.99873	4.05266	4.08484	3.97634	3.88107	0.0952725	-0.0321756	0.0763203	0.203768	-0.127448
TBC1D14	(Intercept)	5.68593	0.0546455	104.051	3.41678e-38	Baseline expression (KET, Pre)	8.15055e-37	5.60184	5.68593	5.68063	5.51693	5.52386	-0.0069276	0.00530722	0.169002	0.156767	0.0122348
SCP2	(Intercept)	6.31177	0.049375	127.833	3.46044e-38	Baseline expression (KET, Pre)	8.24281e-37	6.3297	6.31177	6.30832	6.33662	6.36208	-0.0254634	0.00344289	-0.0248554	-0.0537617	0.0289063
ATAD1	(Intercept)	5.0732	0.064548	78.5958	3.52133e-38	Baseline expression (KET, Pre)	8.3758e-37	5.10125	5.0732	5.08913	5.07559	5.16707	-0.0914802	-0.0159326	-0.00239502	-0.0779426	0.0755476
SUMF2	(Intercept)	6.02989	0.0685428	87.9727	3.53217e-38	Baseline expression (KET, Pre)	8.38954e-37	6.07454	6.02989	5.901	6.2189	6.14837	0.0705273	0.128899	-0.189007	-0.247378	0.0583714
EIF2S2P4	(Intercept)	4.82027	0.0557737	86.4255	3.74722e-38	Baseline expression (KET, Pre)	8.88757e-37	4.84118	4.82027	4.86333	4.80897	4.87216	-0.0631938	-0.0430652	0.0112964	-0.00883215	0.0201286
PRPF19	(Intercept)	4.79557	0.0590857	81.1629	3.78572e-38	Baseline expression (KET, Pre)	8.96603e-37	4.73074	4.79557	4.74556	4.7495	4.63231	0.117191	0.0500127	0.0460674	0.113245	-0.0671779
WDR26	(Intercept)	6.12257	0.0650986	94.0506	3.80773e-38	Baseline expression (KET, Pre)	9.00527e-37	6.08416	6.12257	6.18681	5.95227	6.075	-0.122731	-0.0642411	0.170296	0.111807	0.0584896
AP1S2	(Intercept)	6.33406	0.0783512	80.8419	3.90387e-38	Baseline expression (KET, Pre)	9.21947e-37	6.33475	6.33406	6.40899	6.22707	6.36887	-0.141799	-0.0749271	0.106984	0.0401125	0.0668717
ZNFX1	(Intercept)	4.49599	0.0548263	82.0042	3.92134e-38	Baseline expression (KET, Pre)	9.24756e-37	4.42541	4.49599	4.56735	4.32648	4.31181	0.0146642	-0.0713643	0.169512	0.255541	-0.0860285
SH3GLB1	(Intercept)	6.57289	0.0604668	108.702	3.97224e-38	Baseline expression (KET, Pre)	9.35425e-37	6.63948	6.57289	6.59708	6.65427	6.73368	-0.0794079	-0.0241873	-0.0813797	-0.1366	0.0552207
RPS6KA3	(Intercept)	5.92028	0.0670408	88.3086	4.02529e-38	Baseline expression (KET, Pre)	9.45012e-37	5.98879	5.92028	6.00156	5.94565	6.08765	-0.142001	-0.081282	-0.0253748	-0.0860938	0.0607191
VEZF1	(Intercept)	5.25526	0.0551154	95.3501	4.03007e-38	Baseline expression (KET, Pre)	9.45012e-37	5.34475	5.25526	5.27484	5.39862	5.45026	-0.0516322	-0.0195822	-0.143363	-0.175413	0.03205
RNF4	(Intercept)	4.00726	0.0478545	83.7383	4.02703e-38	Baseline expression (KET, Pre)	9.45012e-37	4.0124	4.00726	4.05564	3.97989	4.0068	-0.0269035	-0.048379	0.0273646	0.04884	-0.0214754
PBX2	(Intercept)	5.00409	0.0628445	79.6266	4.08187e-38	Baseline expression (KET, Pre)	9.55803e-37	5.02972	5.00409	4.89269	5.15832	5.0638	0.0945184	0.111408	-0.154226	-0.171115	0.0168893
SMIM30	(Intercept)	5.79144	0.0722898	80.1142	4.15408e-38	Baseline expression (KET, Pre)	9.71338e-37	5.80162	5.79144	5.793	5.77068	5.85138	-0.0807039	-0.00156153	0.0207607	-0.0583817	0.0791424
PLD3	(Intercept)	5.51566	0.0697015	79.1325	4.19828e-38	Baseline expression (KET, Pre)	9.8029e-37	5.51524	5.51566	5.45386	5.58911	5.50233	0.0867818	0.0617933	-0.0734562	-0.0484677	-0.0249885
SUGP2	(Intercept)	5.90081	0.0462239	127.657	4.20563e-38	Baseline expression (KET, Pre)	9.80622e-37	5.88216	5.90081	5.92421	5.82106	5.88258	-0.0615212	-0.0233997	0.0797508	0.0416293	0.0381215
PMPCB	(Intercept)	4.88409	0.0428855	113.887	4.7078e-38	Baseline expression (KET, Pre)	1.09617e-36	4.92397	4.88409	4.88479	4.93285	4.99418	-0.061329	-0.000702371	-0.0487618	-0.109388	0.0606267
ATXN7L3B	(Intercept)	5.45103	0.0375959	144.99	4.72129e-38	Baseline expression (KET, Pre)	1.09777e-36	5.45213	5.45103	5.50024	5.39463	5.46262	-0.0679914	-0.0492111	0.0564034	0.0376231	0.0187803
PSMA4	(Intercept)	5.90231	0.0527116	111.974	4.75185e-38	Baseline expression (KET, Pre)	1.10332e-36	5.89303	5.90231	5.86823	5.86789	5.9337	-0.0658136	0.0340846	0.0344232	-0.065475	0.0998982
ETF1	(Intercept)	6.02695	0.0526134	114.552	4.85374e-38	Baseline expression (KET, Pre)	1.1254e-36	5.92915	6.02695	6.06459	5.78296	5.8421	-0.0591424	-0.0376407	0.243987	0.222486	0.0215017
RPS3A	(Intercept)	7.42933	0.0601983	123.414	4.90383e-38	Baseline expression (KET, Pre)	1.13384e-36	7.45131	7.42933	7.40759	7.51086	7.45747	0.0533936	0.0217381	-0.0815307	-0.0498753	-0.0316554
RBM4	(Intercept)	5.30157	0.0473214	112.033	4.9023e-38	Baseline expression (KET, Pre)	1.13384e-36	5.2688	5.30157	5.35906	5.23757	5.17698	0.0605859	-0.0574898	0.0640035	0.182079	-0.118076
COMMD9	(Intercept)	4.61954	0.0594223	77.741	4.91993e-38	Baseline expression (KET, Pre)	1.13597e-36	4.65653	4.61954	4.66472	4.61456	4.7273	-0.112742	-0.0451801	0.00498245	-0.0625794	0.0675618
PLRG1	(Intercept)	3.91626	0.0456604	85.7694	4.9438e-38	Baseline expression (KET, Pre)	1.1399e-36	3.98244	3.91626	4.01484	3.966	4.03264	-0.0666441	-0.0985767	-0.0497379	-0.0178053	-0.0319327
NKIRAS2	(Intercept)	5.32344	0.0498926	106.698	4.97455e-38	Baseline expression (KET, Pre)	1.14539e-36	5.27355	5.32344	5.28112	5.2321	5.25754	-0.0254409	0.0423128	0.0913346	0.0235809	0.0677537
SRL	(Intercept)	9.66989	0.0690375	140.067	5.06606e-38	Baseline expression (KET, Pre)	1.16484e-36	9.5527	9.66989	9.58056	9.50214	9.45819	0.0439476	0.0893288	0.167749	0.122367	0.0453812
CCNL2	(Intercept)	5.53569	0.0711111	77.8457	5.1034e-38	Baseline expression (KET, Pre)	1.1718e-36	5.65984	5.53569	5.44729	5.85415	5.80224	0.0519049	0.0883988	-0.318457	-0.354951	0.0364939
ACSL3	(Intercept)	4.9068	0.0598575	81.9747	5.24373e-38	Baseline expression (KET, Pre)	1.20235e-36	4.82787	4.9068	4.97885	4.68627	4.73959	-0.0533191	-0.0720484	0.22053	0.239259	-0.0187292
PACS2	(Intercept)	6.90615	0.0653328	105.707	5.26815e-38	Baseline expression (KET, Pre)	1.20628e-36	6.91689	6.90615	6.85996	6.99092	6.91053	0.0803841	0.0461902	-0.0847618	-0.0505679	-0.0341939
NDUFS7	(Intercept)	7.58649	0.0866499	87.5534	5.30137e-38	Baseline expression (KET, Pre)	1.21221e-36	7.50188	7.58649	7.49243	7.53768	7.39091	0.146772	0.0940647	0.0488091	0.101516	-0.0527072
VPS26C	(Intercept)	5.1408	0.0452815	113.53	5.37475e-38	Baseline expression (KET, Pre)	1.2273e-36	5.07784	5.1408	5.14754	5.01795	5.00505	0.0129009	-0.0067325	0.12285	0.142483	-0.0196335
HSPA5	(Intercept)	6.4585	0.0675524	95.6072	5.40188e-38	Baseline expression (KET, Pre)	1.23179e-36	6.3294	6.4585	6.5555	6.19595	6.10766	0.0882954	-0.0970058	0.262544	0.447846	-0.185301
MRPS35	(Intercept)	5.67843	0.0595773	95.312	5.48414e-38	Baseline expression (KET, Pre)	1.24883e-36	5.64931	5.67843	5.65785	5.56629	5.69468	-0.128387	0.0205803	0.112138	-0.0368284	0.148967
GPAT4	(Intercept)	5.8482	0.0751334	77.8375	5.51046e-38	Baseline expression (KET, Pre)	1.2531e-36	5.64427	5.8482	5.7846	5.52769	5.4166	0.111094	0.0635953	0.320504	0.368002	-0.0474982
TM9SF2	(Intercept)	4.62229	0.0509095	90.7943	5.52462e-38	Baseline expression (KET, Pre)	1.2546e-36	4.74289	4.62229	4.70358	4.82201	4.82367	-0.00165938	-0.0812952	-0.199719	-0.120083	-0.0796358
SLC36A2	(Intercept)	6.19881	0.0800633	77.4239	5.60365e-38	Baseline expression (KET, Pre)	1.2708e-36	6.27487	6.19881	6.18258	6.293	6.42511	-0.132111	0.0162297	-0.0941884	-0.242529	0.148341
CHD9	(Intercept)	4.20719	0.0543496	77.4098	5.6361e-38	Baseline expression (KET, Pre)	1.27467e-36	4.14535	4.20719	4.04949	4.12181	4.20289	-0.0810799	0.157701	0.085381	-0.1534	0.238781
ARFGAP2	(Intercept)	6.36964	0.0822845	77.41	5.63568e-38	Baseline expression (KET, Pre)	1.27467e-36	6.11481	6.36964	6.3335	5.98615	5.76995	0.216203	0.0361428	0.38349	0.56355	-0.18006
SNAP47	(Intercept)	4.42739	0.0475163	93.1763	5.68287e-38	Baseline expression (KET, Pre)	1.28349e-36	4.36844	4.42739	4.39257	4.38174	4.27208	0.109657	0.0348183	0.0456551	0.120494	-0.0748391
TTC1	(Intercept)	5.50003	0.0566736	97.0475	5.73949e-38	Baseline expression (KET, Pre)	1.29451e-36	5.47977	5.50003	5.42879	5.46445	5.52581	-0.0613598	0.0712425	0.0355787	-0.0970235	0.132602
HMGN3	(Intercept)	5.25601	0.0517302	101.604	5.76303e-38	Baseline expression (KET, Pre)	1.29805e-36	5.25466	5.25601	5.18281	5.28049	5.29933	-0.0188448	0.0732033	-0.0244732	-0.116521	0.0920482
DPM1	(Intercept)	4.38675	0.0567681	77.2748	5.95827e-38	Baseline expression (KET, Pre)	1.34021e-36	4.36254	4.38675	4.33883	4.31641	4.40817	-0.0917598	0.0479196	0.0703394	-0.0693401	0.139679
API5	(Intercept)	4.64392	0.0500944	92.7032	6.08218e-38	Baseline expression (KET, Pre)	1.36622e-36	4.64045	4.64392	4.71261	4.58668	4.61859	-0.031907	-0.0686974	0.0572325	0.0940228	-0.0367903
CCNK	(Intercept)	4.3743	0.0564731	77.4581	6.21284e-38	Baseline expression (KET, Pre)	1.39368e-36	4.35341	4.3743	4.39186	4.29184	4.35564	-0.0638022	-0.0175646	0.0824568	0.0362192	0.0462376
CLK3	(Intercept)	4.72084	0.061193	77.1467	6.28121e-38	Baseline expression (KET, Pre)	1.40711e-36	4.80036	4.72084	4.63068	4.9597	4.89022	0.0694773	0.0901577	-0.23886	-0.25954	0.0206805
SMPD4	(Intercept)	4.71342	0.0443213	106.347	6.68262e-38	Baseline expression (KET, Pre)	1.49501e-36	4.70928	4.71342	4.68811	4.77551	4.66008	0.115429	0.0253148	-0.0620827	0.0280312	-0.090114
SNRNP200	(Intercept)	5.97862	0.0517805	115.461	6.77107e-38	Baseline expression (KET, Pre)	1.51275e-36	6.01795	5.97862	6.0175	6.05727	6.01842	0.0388561	-0.0388801	-0.0786556	-0.000919366	-0.0777363
INPPL1	(Intercept)	6.61842	0.0702222	94.2497	6.84672e-38	Baseline expression (KET, Pre)	1.52656e-36	6.59303	6.61842	6.59102	6.62281	6.53988	0.0829309	0.0273999	-0.00438795	0.0511431	-0.055531
RNF114	(Intercept)	6.00222	0.0780152	76.9365	6.85129e-38	Baseline expression (KET, Pre)	1.52656e-36	5.73017	6.00222	6.10988	5.43515	5.37342	0.0617302	-0.107659	0.567064	0.736453	-0.169389
PPP1R3C	(Intercept)	9.14112	0.118836	76.9219	6.89283e-38	Baseline expression (KET, Pre)	1.53375e-36	9.20094	9.14112	9.19169	9.25794	9.213	0.0449364	-0.050578	-0.116822	-0.021308	-0.0955144
ARGLU1	(Intercept)	5.48212	0.0581583	94.262	6.90467e-38	Baseline expression (KET, Pre)	1.53432e-36	5.48252	5.48212	5.4793	5.48112	5.48756	-0.00643953	0.00281612	0.000999658	-0.00825599	0.00925565
NARS1	(Intercept)	6.39037	0.062307	102.563	6.96243e-38	Baseline expression (KET, Pre)	1.54508e-36	6.37956	6.39037	6.43563	6.27382	6.41841	-0.144597	-0.045256	0.116556	0.0172152	0.0993412
POFUT1	(Intercept)	4.48379	0.0583207	76.8816	7.00881e-38	Baseline expression (KET, Pre)	1.55329e-36	4.565	4.48379	4.45249	4.68257	4.64116	0.0414108	0.0312941	-0.198784	-0.188667	-0.0101168
MITF	(Intercept)	5.26094	0.0680952	77.2587	7.0692e-38	Baseline expression (KET, Pre)	1.56458e-36	5.28	5.26094	5.34258	5.22846	5.28801	-0.0595495	-0.0816317	0.0324877	0.0545698	-0.0220821
MT-ND1	(Intercept)	13.9038	0.110502	125.824	7.10443e-38	Baseline expression (KET, Pre)	1.57028e-36	14.0272	13.9038	13.9494	13.9842	14.2714	-0.287168	-0.0456255	-0.0804499	-0.321992	0.241542
RPL10P16	(Intercept)	7.33361	0.0535964	136.83	7.14641e-38	Baseline expression (KET, Pre)	1.57745e-36	7.31235	7.33361	7.24142	7.40836	7.266	0.142363	0.0921885	-0.0747507	-0.0245761	-0.0501746
BCAP29	(Intercept)	4.9326	0.0518015	95.2213	7.30846e-38	Baseline expression (KET, Pre)	1.61107e-36	4.93698	4.9326	4.89917	4.93186	4.98427	-0.0524028	0.0334366	0.000739802	-0.0850997	0.0858395
NDUFB6	(Intercept)	5.50774	0.071755	76.7576	7.37834e-38	Baseline expression (KET, Pre)	1.62431e-36	5.46879	5.50774	5.39277	5.50353	5.47113	0.0323931	0.114973	0.00421591	-0.0783641	0.08258
CCNDBP1	(Intercept)	4.58449	0.0480114	95.4876	7.4886e-38	Baseline expression (KET, Pre)	1.6464e-36	4.64762	4.58449	4.54224	4.74083	4.72291	0.0179218	0.0422469	-0.156344	-0.180669	0.0243251
DNAJB6	(Intercept)	7.77486	0.0547716	141.95	7.53516e-38	Baseline expression (KET, Pre)	1.65444e-36	7.68992	7.77486	7.79362	7.56143	7.62975	-0.0683154	-0.0187597	0.213428	0.163873	0.0495557
TMX2	(Intercept)	4.56695	0.0465646	98.0777	7.62603e-38	Baseline expression (KET, Pre)	1.67217e-36	4.54784	4.56695	4.52967	4.53973	4.555	-0.0152666	0.0372774	0.0272154	-0.0253287	0.0525441
CDC37	(Intercept)	7.55803	0.0901999	83.792	7.74466e-38	Baseline expression (KET, Pre)	1.69594e-36	7.49197	7.55803	7.49169	7.55414	7.36402	0.190125	0.0663397	0.00388826	0.127674	-0.123786
OARD1	(Intercept)	3.39267	0.0428857	79.1095	7.94416e-38	Baseline expression (KET, Pre)	1.73733e-36	3.50627	3.39267	3.47751	3.53836	3.61653	-0.0781644	-0.0848449	-0.145691	-0.139011	-0.00668049
RBIS	(Intercept)	3.94679	0.0515809	76.5165	8.15547e-38	Baseline expression (KET, Pre)	1.78119e-36	3.98811	3.94679	3.90357	4.01104	4.09105	-0.0800024	0.0432173	-0.0642554	-0.187475	0.12322
TUBA8	(Intercept)	7.6249	0.098622	77.3144	8.17344e-38	Baseline expression (KET, Pre)	1.78276e-36	7.40961	7.6249	7.53937	7.26309	7.21107	0.0520206	0.0855279	0.361811	0.328303	0.0335073
SEC63	(Intercept)	3.84625	0.049061	78.3972	8.3971e-38	Baseline expression (KET, Pre)	1.82913e-36	3.90934	3.84625	3.81086	3.95012	4.03011	-0.0799883	0.0353833	-0.103873	-0.219245	0.115372
RPS7	(Intercept)	6.14117	0.0543962	112.897	8.67368e-38	Baseline expression (KET, Pre)	1.88442e-36	6.08503	6.14117	5.98192	6.12228	6.09477	0.0275116	0.159255	0.0188926	-0.112851	0.131744
NDUFV1	(Intercept)	8.35859	0.109142	76.5848	8.66989e-38	Baseline expression (KET, Pre)	1.88442e-36	8.24792	8.35859	8.20092	8.32728	8.10488	0.222404	0.157669	0.0313087	0.0960438	-0.0647351
LDB1	(Intercept)	5.33465	0.0684074	77.9835	8.68859e-38	Baseline expression (KET, Pre)	1.88518e-36	5.32271	5.33465	5.29312	5.36172	5.30135	0.0603702	0.04153	-0.0270689	-0.00822866	-0.0188402
WDR70	(Intercept)	3.56978	0.0434626	82.1346	8.73772e-38	Baseline expression (KET, Pre)	1.89145e-36	3.58883	3.56978	3.57831	3.61199	3.59524	0.0167492	-0.00853058	-0.0422094	-0.0169295	-0.0252798
CYB5R3	(Intercept)	5.92372	0.0617034	96.0031	8.74033e-38	Baseline expression (KET, Pre)	1.89145e-36	5.96733	5.92372	5.88556	6.07619	5.98385	0.0923434	0.038156	-0.152471	-0.0982835	-0.0541874
RPS3AP26	(Intercept)	6.65595	0.0564884	117.829	8.78409e-38	Baseline expression (KET, Pre)	1.89844e-36	6.64215	6.65595	6.60094	6.67506	6.63663	0.038432	0.0550035	-0.0191144	-0.0356859	0.0165715
VPS35L	(Intercept)	3.93096	0.0503287	78.1057	8.79598e-38	Baseline expression (KET, Pre)	1.89853e-36	3.99422	3.93096	3.96343	4.02435	4.05814	-0.0337903	-0.0324662	-0.0933841	-0.0947082	0.00132408
ATG4B	(Intercept)	4.64456	0.0589041	78.8495	8.86258e-38	Baseline expression (KET, Pre)	1.91042e-36	4.56303	4.64456	4.53031	4.60822	4.46903	0.139192	0.114244	0.0363336	0.061281	-0.0249474
BRD7	(Intercept)	4.49854	0.0409828	109.766	9.41073e-38	Baseline expression (KET, Pre)	2.02079e-36	4.54721	4.49854	4.53105	4.54715	4.61209	-0.0649324	-0.0325168	-0.0486182	-0.0810338	0.0324156
APEH	(Intercept)	6.07008	0.0778487	77.9727	9.41124e-38	Baseline expression (KET, Pre)	2.02079e-36	6.07636	6.07008	6.06067	6.10056	6.07413	0.0264356	0.00940383	-0.0304885	-0.0134567	-0.0170318
URGCP	(Intercept)	5.66016	0.0726023	77.9612	9.41112e-38	Baseline expression (KET, Pre)	2.02079e-36	5.50371	5.66016	5.66553	5.42327	5.26586	0.157415	-0.00536828	0.23689	0.399673	-0.162783
LAPTM4A	(Intercept)	6.09726	0.0623218	97.835	9.50733e-38	Baseline expression (KET, Pre)	2.03878e-36	6.13788	6.09726	6.13789	6.17621	6.14015	0.0360542	-0.040633	-0.078949	-0.0022619	-0.0766871
SNHG16	(Intercept)	6.80447	0.0720453	94.4472	9.77559e-38	Baseline expression (KET, Pre)	2.0936e-36	6.79882	6.80447	6.72214	6.79816	6.87049	-0.0723234	0.0823332	0.00630937	-0.148347	0.154657
TPD52L2	(Intercept)	5.35418	0.0580668	92.2073	9.90347e-38	Baseline expression (KET, Pre)	2.11824e-36	5.29404	5.35418	5.32246	5.3216	5.1779	0.143695	0.0317212	0.0325863	0.14456	-0.111974
NSL1	(Intercept)	3.70572	0.0459131	80.7115	1.00598e-37	Baseline expression (KET, Pre)	2.1489e-36	3.7318	3.70572	3.65891	3.79025	3.77233	0.0179252	0.046814	-0.0845325	-0.113421	0.0288888
CHCHD10	(Intercept)	7.52601	0.0939369	80.1177	1.01106e-37	Baseline expression (KET, Pre)	2.15419e-36	7.4713	7.52601	7.36547	7.48601	7.5077	-0.021693	0.160536	0.0399996	-0.142229	0.182229
ERCC3	(Intercept)	4.50283	0.0399736	112.645	1.01104e-37	Baseline expression (KET, Pre)	2.15419e-36	4.6094	4.50283	4.57916	4.66147	4.69414	-0.032672	-0.0763387	-0.158643	-0.114976	-0.0436666
NPM1	(Intercept)	6.0478	0.0484241	124.893	1.02706e-37	Baseline expression (KET, Pre)	2.18548e-36	6.05441	6.0478	6.04941	6.06608	6.05436	0.0117175	-0.00160258	-0.0182722	-0.00495216	-0.0133201
PRDX6	(Intercept)	7.87074	0.0671233	117.258	1.03904e-37	Baseline expression (KET, Pre)	2.20813e-36	7.8347	7.87074	7.82505	7.787	7.856	-0.069005	0.0456941	0.0837458	-0.0309533	0.114699
MED14	(Intercept)	5.1405	0.0677119	75.9172	1.04746e-37	Baseline expression (KET, Pre)	2.22317e-36	5.22625	5.1405	5.07491	5.32919	5.36038	-0.0311938	0.0655919	-0.188687	-0.285473	0.0967857
ESF1	(Intercept)	4.72255	0.0443386	106.511	1.09262e-37	Baseline expression (KET, Pre)	2.31604e-36	4.66956	4.72255	4.73819	4.59717	4.62033	-0.02316	-0.0156409	0.125375	0.117856	0.00751901
VDAC2	(Intercept)	7.12002	0.0650263	109.495	1.09609e-37	Baseline expression (KET, Pre)	2.32044e-36	7.06801	7.12002	7.0528	6.98895	7.11026	-0.121315	0.0672173	0.131072	-0.0574597	0.188532
MED13L	(Intercept)	4.71253	0.0621669	75.8045	1.09819e-37	Baseline expression (KET, Pre)	2.32191e-36	4.73306	4.71253	4.71386	4.74444	4.76142	-0.0169749	-0.00133515	-0.0319109	-0.0475507	0.0156398
PATL1	(Intercept)	5.40381	0.0713811	75.7037	1.14569e-37	Baseline expression (KET, Pre)	2.41925e-36	5.31834	5.40381	5.51707	5.10702	5.24547	-0.138455	-0.11326	0.296795	0.2716	0.0251954
ZNF146	(Intercept)	5.10525	0.059402	85.944	1.15391e-37	Baseline expression (KET, Pre)	2.43351e-36	5.07712	5.10525	5.24849	4.95236	5.0024	-0.0500487	-0.143243	0.152891	0.246086	-0.0931946
MCTS1	(Intercept)	4.00305	0.0469654	85.2341	1.19289e-37	Baseline expression (KET, Pre)	2.5125e-36	4.05351	4.00305	4.05159	4.04763	4.11177	-0.064143	-0.048539	-0.0445772	-0.0601812	0.015604
RPS24	(Intercept)	7.96684	0.0597951	133.236	1.19979e-37	Baseline expression (KET, Pre)	2.52382e-36	7.97715	7.96684	7.9004	8.00371	8.03766	-0.0339478	0.0664441	-0.0368676	-0.137259	0.100392
PSMC2	(Intercept)	6.03235	0.0372192	162.076	1.20194e-37	Baseline expression (KET, Pre)	2.52514e-36	6.00352	6.03235	6.01563	5.96337	6.00271	-0.0393404	0.0167159	0.0689736	0.0129173	0.0560564
ATP6V1H	(Intercept)	4.36717	0.0424581	102.858	1.21914e-37	Baseline expression (KET, Pre)	2.55803e-36	4.33276	4.36717	4.3548	4.31234	4.29672	0.0156204	0.012369	0.0548336	0.0580851	-0.00325146
KDM3B	(Intercept)	5.19116	0.0496635	104.526	1.23628e-37	Baseline expression (KET, Pre)	2.59071e-36	5.24997	5.19116	5.28565	5.24621	5.27686	-0.0306535	-0.0944918	-0.0550508	0.00878749	-0.0638383
GSK3B	(Intercept)	4.25569	0.0528674	80.4974	1.24709e-37	Baseline expression (KET, Pre)	2.61006e-36	4.28891	4.25569	4.30622	4.24568	4.34806	-0.102382	-0.0505303	0.0100084	-0.0418429	0.0518513
GHITM	(Intercept)	7.99607	0.0656918	121.721	1.25894e-37	Baseline expression (KET, Pre)	2.63153e-36	7.98982	7.99607	7.97874	7.95446	8.03001	-0.0755535	0.0173301	0.0416164	-0.0512672	0.0928836
SMIM12	(Intercept)	4.58859	0.0600007	76.4756	1.27761e-37	Baseline expression (KET, Pre)	2.66719e-36	4.45987	4.58859	4.52062	4.45187	4.2784	0.173467	0.0679695	0.136716	0.242213	-0.105497
PSMD2	(Intercept)	7.5475	0.0646439	116.755	1.33117e-37	Baseline expression (KET, Pre)	2.7755e-36	7.51815	7.5475	7.52098	7.54171	7.46241	0.079303	0.026521	0.00578847	0.0585704	-0.0527819
CERT1	(Intercept)	4.49118	0.0596105	75.3422	1.33423e-37	Baseline expression (KET, Pre)	2.7784e-36	4.41519	4.49118	4.51969	4.31495	4.33493	-0.0199796	-0.0285097	0.176233	0.184763	-0.00853003
LLPH	(Intercept)	3.61978	0.0469651	77.074	1.4438e-37	Baseline expression (KET, Pre)	3.00277e-36	3.62602	3.61978	3.66707	3.56629	3.65092	-0.0846334	-0.0472859	0.0534972	0.0161496	0.0373475
CHD8	(Intercept)	4.23374	0.0469568	90.1625	1.47017e-37	Baseline expression (KET, Pre)	3.05378e-36	4.24443	4.23374	4.2489	4.22214	4.27295	-0.0508074	-0.0151616	0.0116005	-0.0240453	0.0356458
PSMB2	(Intercept)	5.17871	0.0477099	108.546	1.48979e-37	Baseline expression (KET, Pre)	3.09067e-36	5.19204	5.17871	5.23723	5.17759	5.17461	0.00298371	-0.0585135	0.00111982	0.062617	-0.0614972
SUCLA2	(Intercept)	7.22285	0.0797242	90.598	1.52459e-37	Baseline expression (KET, Pre)	3.1589e-36	7.20032	7.22285	7.1864	7.13097	7.26106	-0.130095	0.0364566	0.0918845	-0.0746671	0.166552
C17orf75	(Intercept)	3.56403	0.047507	75.021	1.52853e-37	Baseline expression (KET, Pre)	3.16311e-36	3.58687	3.56403	3.54664	3.59641	3.64042	-0.044006	0.0173865	-0.0323851	-0.0937776	0.0613925
IWS1	(Intercept)	4.49961	0.0600004	74.993	1.54683e-37	Baseline expression (KET, Pre)	3.19697e-36	4.47945	4.49961	4.60753	4.39606	4.4146	-0.018537	-0.107923	0.103545	0.192931	-0.0893859
HSPB8	(Intercept)	8.97996	0.0691209	129.917	1.55489e-37	Baseline expression (KET, Pre)	3.20963e-36	8.85528	8.97996	9.03259	8.70176	8.7068	-0.00503371	-0.0526354	0.278193	0.325794	-0.0476017
ZMYM4	(Intercept)	4.03999	0.0539121	74.9366	1.58429e-37	Baseline expression (KET, Pre)	3.26624e-36	4.08565	4.03999	3.95438	4.15687	4.19135	-0.0344775	0.0856108	-0.116878	-0.236966	0.120088
SZT2	(Intercept)	4.461	0.0563734	79.133	1.64003e-37	Baseline expression (KET, Pre)	3.37564e-36	4.5566	4.461	4.53209	4.62506	4.60825	0.0168084	-0.0710939	-0.164067	-0.0761643	-0.0879023
TRIM72	(Intercept)	8.20365	0.0923661	88.8167	1.64143e-37	Baseline expression (KET, Pre)	3.37564e-36	8.03859	8.20365	8.26607	7.88789	7.79676	0.0911316	-0.0624186	0.315762	0.469312	-0.15355
PPP6C	(Intercept)	6.1624	0.0687424	89.6449	1.7069e-37	Baseline expression (KET, Pre)	3.50592e-36	6.11904	6.1624	6.12414	6.04363	6.14597	-0.102341	0.0382636	0.118773	-0.0218323	0.140605
IPO8	(Intercept)	3.5308	0.0427764	82.5409	1.71181e-37	Baseline expression (KET, Pre)	3.51166e-36	3.56201	3.5308	3.63063	3.57566	3.51095	0.0647182	-0.0998241	-0.0448612	0.119681	-0.164542
SELENOP	(Intercept)	6.10008	0.0766041	79.6313	1.74689e-37	Baseline expression (KET, Pre)	3.57918e-36	6.32129	6.10008	6.17713	6.43501	6.57293	-0.137927	-0.0770506	-0.334923	-0.3958	0.0608769
UBE2G2	(Intercept)	6.54099	0.0422238	154.913	1.75647e-37	Baseline expression (KET, Pre)	3.59436e-36	6.52128	6.54099	6.56665	6.49118	6.48631	0.00487241	-0.0256512	0.0498094	0.080333	-0.0305237
AKT2	(Intercept)	7.39495	0.0918621	80.5005	1.75898e-37	Baseline expression (KET, Pre)	3.59504e-36	7.26314	7.39495	7.35451	7.21319	7.08989	0.123303	0.0404416	0.181752	0.264613	-0.0828609
MED6	(Intercept)	3.24952	0.0435091	74.6861	1.76249e-37	Baseline expression (KET, Pre)	3.59778e-36	3.28088	3.24952	3.27986	3.2273	3.36683	-0.139531	-0.0303381	0.0222254	-0.0869678	0.109193
SART3	(Intercept)	4.47445	0.0599156	74.6791	1.76769e-37	Baseline expression (KET, Pre)	3.60396e-36	4.40285	4.47445	4.48056	4.38493	4.27146	0.11347	-0.00611305	0.089511	0.209094	-0.119583
UBR2	(Intercept)	5.02506	0.05958	84.3414	1.78022e-37	Baseline expression (KET, Pre)	3.62503e-36	5.05208	5.02506	5.03819	4.97657	5.16849	-0.191917	-0.0131326	0.0484851	-0.130299	0.178784
HSPD1	(Intercept)	6.4204	0.0688435	93.2609	1.78777e-37	Baseline expression (KET, Pre)	3.63594e-36	6.24712	6.4204	6.46418	6.03222	6.07169	-0.0394758	-0.0437814	0.388187	0.392493	-0.00430567
PA2G4	(Intercept)	5.3208	0.0390234	136.349	1.79407e-37	Baseline expression (KET, Pre)	3.64428e-36	5.34343	5.3208	5.38014	5.30638	5.36638	-0.0600037	-0.0593424	0.0144251	0.0137638	0.000661338
SSR3	(Intercept)	5.63329	0.0513462	109.712	1.80993e-37	Baseline expression (KET, Pre)	3.67199e-36	5.6467	5.63329	5.61186	5.68181	5.65984	0.0219696	0.0214229	-0.0485199	-0.0479732	-0.000546693
TEX261	(Intercept)	5.99039	0.0434467	137.879	1.88264e-37	Baseline expression (KET, Pre)	3.81482e-36	6.03489	5.99039	6.05993	6.01464	6.07462	-0.0599799	-0.0695402	-0.0242537	-0.0146934	-0.00956029
HINT3	(Intercept)	6.51134	0.0656542	99.1762	1.94103e-37	Baseline expression (KET, Pre)	3.92834e-36	6.49885	6.51134	6.5059	6.46434	6.51382	-0.0494785	0.00543508	0.046993	-0.00792051	0.0549135
ZC3HC1	(Intercept)	4.06241	0.0519551	78.1908	1.96376e-37	Baseline expression (KET, Pre)	3.96948e-36	4.10319	4.06241	4.06194	4.11942	4.16898	-0.049562	0.000474256	-0.0570048	-0.107041	0.0500363
TINF2	(Intercept)	4.18291	0.0494979	84.5067	2.04687e-37	Baseline expression (KET, Pre)	4.13243e-36	4.13022	4.18291	4.2017	4.08822	4.04807	0.0401467	-0.0187884	0.0946924	0.153628	-0.0589352
GRPEL1	(Intercept)	5.18695	0.0617766	83.9629	2.07921e-37	Baseline expression (KET, Pre)	4.1926e-36	5.07491	5.18695	5.18883	4.96481	4.95905	0.00575326	-0.00188652	0.222138	0.229778	-0.00763978
GPBP1L1	(Intercept)	5.54269	0.0477045	116.188	2.13686e-37	Baseline expression (KET, Pre)	4.30361e-36	5.61861	5.54269	5.64013	5.60995	5.68166	-0.0717152	-0.097438	-0.067257	-0.0415341	-0.0257229
EIF2B5	(Intercept)	5.55962	0.0470659	118.124	2.15727e-37	Baseline expression (KET, Pre)	4.33944e-36	5.49321	5.55962	5.49897	5.48681	5.42743	0.0593843	0.0606509	0.0728043	0.0715378	0.00126654
MTX2	(Intercept)	5.10284	0.0613087	83.2319	2.17385e-37	Baseline expression (KET, Pre)	4.3675e-36	5.06818	5.10284	5.03858	5.04668	5.0846	-0.0379128	0.0642588	0.0561554	-0.0460162	0.102172
ATP5MPL	(Intercept)	6.4065	0.0693842	92.3337	2.20799e-37	Baseline expression (KET, Pre)	4.43071e-36	6.34142	6.4065	6.29901	6.30292	6.35724	-0.0543177	0.107492	0.103575	-0.0582342	0.16181
ZC3H15	(Intercept)	4.78378	0.0570542	83.8463	2.2281e-37	Baseline expression (KET, Pre)	4.46565e-36	4.7755	4.78378	4.76397	4.7298	4.82445	-0.0946481	0.0198068	0.0539803	-0.0604745	0.114455
RC3H2	(Intercept)	3.76485	0.0507928	74.1217	2.24367e-37	Baseline expression (KET, Pre)	4.49141e-36	3.77103	3.76485	3.84827	3.63542	3.83557	-0.20015	-0.0834166	0.129428	0.0126944	0.116733
ATXN2L	(Intercept)	5.07078	0.0545129	93.0199	2.25551e-37	Baseline expression (KET, Pre)	4.50965e-36	5.01812	5.07078	5.00972	4.99481	4.99717	-0.00236494	0.0610596	0.0759759	0.0125513	0.0634246
PTPN3	(Intercept)	6.52261	0.0880837	74.0501	2.31369e-37	Baseline expression (KET, Pre)	4.62041e-36	6.44693	6.52261	6.42004	6.43942	6.40565	0.0337741	0.102568	0.0831858	0.0143922	0.0687936
OGA	(Intercept)	5.16309	0.0542801	95.1193	2.36616e-37	Baseline expression (KET, Pre)	4.71949e-36	5.14807	5.16309	5.16622	5.16305	5.09991	0.0631452	-0.00313227	3.41423e-05	0.0663116	-0.0662775
YTHDF2	(Intercept)	4.85477	0.049111	98.8529	2.38368e-37	Baseline expression (KET, Pre)	4.74871e-36	4.79088	4.85477	4.95801	4.6998	4.65094	0.0488641	-0.103239	0.154965	0.307068	-0.152103
PNISR	(Intercept)	6.72592	0.0418697	160.64	2.41387e-37	Baseline expression (KET, Pre)	4.80307e-36	6.73149	6.72592	6.67631	6.76724	6.75649	0.0107553	0.0496142	-0.0413189	-0.0801778	0.0388589
RAD54L2	(Intercept)	3.56482	0.0482737	73.846	2.52612e-37	Baseline expression (KET, Pre)	5.0204e-36	3.6046	3.56482	3.53622	3.64962	3.66773	-0.0181149	0.0285994	-0.0847971	-0.131511	0.0467144
MT-ATP6	(Intercept)	13.6307	0.111691	122.039	2.56331e-37	Baseline expression (KET, Pre)	5.0882e-36	13.7375	13.6307	13.672	13.6891	13.9583	-0.269223	-0.0412666	-0.0583567	-0.286313	0.227956
COPS6	(Intercept)	6.21603	0.0618701	100.469	2.5704e-37	Baseline expression (KET, Pre)	5.09617e-36	6.17319	6.21603	6.13166	6.22709	6.11797	0.109117	0.0843751	-0.0110529	0.0136889	-0.0247418
SNRPC	(Intercept)	4.7876	0.045379	105.503	2.60316e-37	Baseline expression (KET, Pre)	5.15495e-36	4.77745	4.7876	4.7332	4.76211	4.82687	-0.0647573	0.0544041	0.0254883	-0.0936731	0.119161
TARS3	(Intercept)	5.20405	0.0647314	80.3945	2.64918e-37	Baseline expression (KET, Pre)	5.23791e-36	5.21461	5.20405	5.2181	5.15087	5.28539	-0.13452	-0.0140565	0.0531726	-0.0672909	0.120464
SMG5	(Intercept)	6.40517	0.0736769	86.9359	2.65138e-37	Baseline expression (KET, Pre)	5.23791e-36	6.30786	6.40517	6.39666	6.24426	6.18533	0.0589309	0.0085084	0.160914	0.211337	-0.0504225
STRADB	(Intercept)	5.89662	0.0796069	74.0718	2.65841e-37	Baseline expression (KET, Pre)	5.24552e-36	5.91662	5.89662	5.88991	5.86894	6.01102	-0.142078	0.00671535	0.0276822	-0.121111	0.148794
TRAPPC9	(Intercept)	5.33332	0.0600235	88.8539	2.6809e-37	Baseline expression (KET, Pre)	5.28362e-36	5.28735	5.33332	5.27424	5.28183	5.26001	0.0218182	0.0590811	0.051499	0.0142361	0.0372629
ANP32E	(Intercept)	4.7384	0.0643536	73.6307	2.77199e-37	Baseline expression (KET, Pre)	5.45663e-36	4.72157	4.7384	4.71584	4.65032	4.78172	-0.131397	0.0225542	0.0880804	-0.065871	0.153951
BOD1L1	(Intercept)	4.26876	0.0580054	73.5925	2.81818e-37	Baseline expression (KET, Pre)	5.54098e-36	4.44436	4.26876	4.35092	4.52653	4.63122	-0.104696	-0.082155	-0.257764	-0.280305	0.0225406
SET	(Intercept)	6.64571	0.0430961	154.207	2.84707e-37	Baseline expression (KET, Pre)	5.59113e-36	6.6463	6.64571	6.65655	6.65193	6.631	0.0209324	-0.0108409	-0.00622213	0.0255511	-0.0317732
F8	(Intercept)	3.73075	0.0507304	73.5407	2.88204e-37	Baseline expression (KET, Pre)	5.6531e-36	3.72388	3.73075	3.62042	3.78506	3.75927	0.0257923	0.110324	-0.0543155	-0.138847	0.0845314
PTOV1	(Intercept)	6.22167	0.06688	93.0273	2.93823e-37	Baseline expression (KET, Pre)	5.7565e-36	6.16553	6.22167	6.17179	6.21555	6.0531	0.162452	0.0498804	0.00611857	0.118691	-0.112572
MPP5	(Intercept)	4.08623	0.0556223	73.464	2.97933e-37	Baseline expression (KET, Pre)	5.82502e-36	4.10457	4.08623	4.18589	4.0621	4.08405	-0.0219479	-0.0996564	0.0241316	0.10184	-0.0777085
RORC	(Intercept)	7.09293	0.0965507	73.4633	2.98024e-37	Baseline expression (KET, Pre)	5.82502e-36	6.86847	7.09293	7.29274	6.53748	6.55074	-0.0132609	-0.199806	0.555452	0.741998	-0.186545
SPTB	(Intercept)	8.19616	0.0843675	97.1484	3.02539e-37	Baseline expression (KET, Pre)	5.90628e-36	8.16267	8.19616	8.15158	8.18342	8.1195	0.0639292	0.0445806	0.0127397	0.0320884	-0.0193486
TMEM182	(Intercept)	6.21645	0.0712633	87.2322	3.28868e-37	Baseline expression (KET, Pre)	6.41273e-36	6.29272	6.21645	6.2109	6.3069	6.43662	-0.129719	0.00554871	-0.0904482	-0.225716	0.135268
BUB3	(Intercept)	3.95601	0.0515516	76.7388	3.48181e-37	Baseline expression (KET, Pre)	6.78134e-36	4.02405	3.95601	4.01023	4.04359	4.08638	-0.0427882	-0.0542197	-0.0875775	-0.076146	-0.0114315
NXF1	(Intercept)	4.93805	0.0675674	73.0833	3.51484e-37	Baseline expression (KET, Pre)	6.83763e-36	4.9971	4.93805	4.88789	5.13339	5.02905	0.10434	0.0501559	-0.195339	-0.141154	-0.0541842
CNBP	(Intercept)	9.30507	0.0630678	147.541	3.52814e-37	Baseline expression (KET, Pre)	6.85544e-36	9.27922	9.30507	9.28863	9.20944	9.31376	-0.104314	0.0164358	0.0956227	-0.0251273	0.12075
DES	(Intercept)	13.2899	0.0929133	143.036	3.55583e-37	Baseline expression (KET, Pre)	6.90115e-36	13.2634	13.2899	13.2571	13.3043	13.2023	0.102021	0.0327867	-0.0143634	0.0548712	-0.0692345
NUTF2	(Intercept)	5.40894	0.0433222	124.854	3.59216e-37	Baseline expression (KET, Pre)	6.96349e-36	5.37459	5.40894	5.3467	5.34169	5.40102	-0.0593315	0.0622363	0.0672473	-0.0543204	0.121568
CNIH1	(Intercept)	4.59892	0.0629946	73.0051	3.63664e-37	Baseline expression (KET, Pre)	7.04147e-36	4.60183	4.59892	4.57065	4.60983	4.62792	-0.0180991	0.028278	-0.0109009	-0.057278	0.0463771
FGF13	(Intercept)	4.18972	0.0566063	74.015	3.64132e-37	Baseline expression (KET, Pre)	7.04229e-36	4.21244	4.18972	4.17486	4.19607	4.28912	-0.0930499	0.0148562	-0.00635625	-0.114262	0.107906
NAA30	(Intercept)	5.07666	0.0672837	75.4516	3.72926e-37	Baseline expression (KET, Pre)	7.20395e-36	5.09226	5.07666	5.13402	5.02111	5.13727	-0.116163	-0.0573608	0.0555483	-0.00325398	0.0588023
PSMB7	(Intercept)	5.96924	0.0501589	119.007	3.74084e-37	Baseline expression (KET, Pre)	7.21791e-36	5.93154	5.96924	5.89583	5.95361	5.9075	0.0461145	0.0734095	0.0156203	-0.0116746	0.0272949
LNPEP	(Intercept)	5.30245	0.067717	78.303	3.75097e-37	Baseline expression (KET, Pre)	7.22144e-36	5.25669	5.30245	5.29452	5.14784	5.28194	-0.134099	0.00792853	0.154607	0.0125793	0.142027
TPT1P9	(Intercept)	7.35329	0.0963402	76.3263	3.7514e-37	Baseline expression (KET, Pre)	7.22144e-36	7.31135	7.35329	7.29114	7.34279	7.25819	0.0845954	0.0621495	0.0105063	0.0329523	-0.0224459
CDKN2AIPNL	(Intercept)	4.98391	0.0555521	89.7158	3.7627e-37	Baseline expression (KET, Pre)	7.23478e-36	4.9784	4.98391	4.99533	4.94564	4.98874	-0.0430955	-0.0114258	0.0382641	0.00659439	0.0316697
NCOA1	(Intercept)	5.07165	0.0668354	75.8828	3.9129e-37	Baseline expression (KET, Pre)	7.51486e-36	4.98806	5.07165	5.08387	4.85989	4.93684	-0.0769543	-0.0122181	0.211766	0.14703	0.0647362
PSIP1	(Intercept)	4.15627	0.0525373	79.1109	3.9629e-37	Baseline expression (KET, Pre)	7.60207e-36	4.24776	4.15627	4.14885	4.3248	4.36113	-0.036327	0.00741598	-0.168532	-0.212275	0.0437429
WDR45B	(Intercept)	4.30736	0.0491985	87.5506	3.97455e-37	Baseline expression (KET, Pre)	7.61559e-36	4.25862	4.30736	4.31111	4.21892	4.19709	0.0218361	-0.00375397	0.0884352	0.114025	-0.0255901
MMS19	(Intercept)	4.6659	0.0414218	112.643	4.0411e-37	Baseline expression (KET, Pre)	7.73415e-36	4.69755	4.6659	4.69217	4.74917	4.68296	0.0662118	-0.0262765	-0.083275	0.00921324	-0.0924882
RPF1	(Intercept)	3.82977	0.0522994	73.2277	4.09338e-37	Baseline expression (KET, Pre)	7.82517e-36	3.80712	3.82977	3.86982	3.70851	3.82038	-0.111873	-0.0400565	0.121262	0.0494461	0.0718162
MED4	(Intercept)	4.58901	0.0468403	97.9713	4.23788e-37	Baseline expression (KET, Pre)	8.09205e-36	4.57812	4.58901	4.55751	4.53984	4.62611	-0.0862677	0.0314951	0.0491624	-0.0686004	0.117763
LENG8	(Intercept)	6.73495	0.083356	80.7975	4.27976e-37	Baseline expression (KET, Pre)	8.16261e-36	6.7643	6.73495	6.66955	6.87654	6.77614	0.1004	0.0654069	-0.141589	-0.106596	-0.034993
ELF2	(Intercept)	4.27624	0.0520379	82.1755	4.30159e-37	Baseline expression (KET, Pre)	8.1948e-36	4.3599	4.27624	4.29153	4.37234	4.49947	-0.127139	-0.0152911	-0.096095	-0.207943	0.111848
POLR2E	(Intercept)	5.95006	0.0738928	80.5228	4.35535e-37	Baseline expression (KET, Pre)	8.28768e-36	5.93941	5.95006	5.95079	5.98028	5.87651	0.103771	-0.000732636	-0.030217	0.0742864	-0.104503
NDUFS3	(Intercept)	7.0905	0.0720176	98.4552	4.37267e-37	Baseline expression (KET, Pre)	8.31108e-36	7.03246	7.0905	6.98418	7.0671	6.98805	0.0790529	0.106321	0.0234021	-0.00386558	0.0272677
FAF1	(Intercept)	5.78052	0.0581045	99.485	4.38792e-37	Baseline expression (KET, Pre)	8.33051e-36	5.76857	5.78052	5.74172	5.74953	5.80253	-0.0529953	0.0388084	0.030993	-0.0608108	0.0918037
AGL	(Intercept)	8.653	0.0939908	92.0622	4.47647e-37	Baseline expression (KET, Pre)	8.48889e-36	8.71161	8.653	8.61065	8.74971	8.83308	-0.0833708	0.0423501	-0.0967099	-0.222431	0.125721
LDB3	(Intercept)	11.0187	0.0744258	148.049	4.49011e-37	Baseline expression (KET, Pre)	8.505e-36	10.9468	11.0187	10.9449	10.8817	10.9418	-0.0601196	0.0737949	0.136994	0.00307985	0.133914
POLDIP2	(Intercept)	7.64631	0.0559129	136.754	4.57704e-37	Baseline expression (KET, Pre)	8.65976e-36	7.6087	7.64631	7.60379	7.6048	7.57989	0.0249091	0.0425196	0.0415044	0.0238939	0.0176105
YLPM1	(Intercept)	4.22457	0.0410929	102.805	4.60967e-37	Baseline expression (KET, Pre)	8.71153e-36	4.19906	4.22457	4.22845	4.16497	4.17825	-0.0132786	-0.0038732	0.0595993	0.0501939	0.0094054
MRPS14	(Intercept)	3.25401	0.0443706	73.3371	4.62783e-37	Baseline expression (KET, Pre)	8.73588e-36	3.3422	3.25401	3.35758	3.38255	3.37466	0.00788793	-0.103572	-0.128534	-0.0170743	-0.11146
NR3C1	(Intercept)	5.83495	0.0785548	74.2787	4.69088e-37	Baseline expression (KET, Pre)	8.84481e-36	5.85598	5.83495	6.07206	5.69834	5.81856	-0.120214	-0.23711	0.136605	0.253501	-0.116896
PTGES3	(Intercept)	6.57963	0.0453547	145.07	4.73258e-37	Baseline expression (KET, Pre)	8.90504e-36	6.57473	6.57963	6.62634	6.53635	6.55663	-0.0202801	-0.0467121	0.0432816	0.0697137	-0.026432
CD99L2	(Intercept)	6.99375	0.0694487	100.704	4.73358e-37	Baseline expression (KET, Pre)	8.90504e-36	6.94566	6.99375	6.96159	6.99158	6.83572	0.155853	0.0321554	0.0021733	0.125871	-0.123698
USP2	(Intercept)	7.41897	0.102499	72.3809	4.77906e-37	Baseline expression (KET, Pre)	8.9804e-36	7.07568	7.41897	7.43073	6.72011	6.73289	-0.0127859	-0.0117594	0.698862	0.697835	0.00102649
NADK2	(Intercept)	4.08332	0.0558734	73.0817	4.8016e-37	Baseline expression (KET, Pre)	9.01253e-36	4.103	4.08332	4.11374	4.04381	4.17114	-0.127326	-0.030418	0.039509	-0.0573992	0.0969082
MDH1	(Intercept)	8.37187	0.0866324	96.6367	4.83712e-37	Baseline expression (KET, Pre)	9.06891e-36	8.34914	8.37187	8.33721	8.27338	8.41408	-0.140696	0.0346645	0.0984938	-0.0768666	0.17536
USP19	(Intercept)	6.28967	0.0660058	95.2896	4.88096e-37	Baseline expression (KET, Pre)	9.14075e-36	6.27888	6.28967	6.25981	6.30307	6.26299	0.04008	0.0298594	-0.0134059	-0.00318533	-0.0102206
MED15	(Intercept)	4.91096	0.049044	100.134	5.07703e-37	Baseline expression (KET, Pre)	9.4972e-36	4.86635	4.91096	4.85908	4.87202	4.82333	0.0486835	0.051887	0.0389484	0.0357449	0.0032035
GAPDHP1	(Intercept)	9.2747	0.0812419	114.162	5.14404e-37	Baseline expression (KET, Pre)	9.6117e-36	9.22261	9.2747	9.14193	9.26755	9.20626	0.0612885	0.132772	0.007152	-0.0643318	0.0714838
ARPC1A	(Intercept)	3.98925	0.054452	73.2617	5.20724e-37	Baseline expression (KET, Pre)	9.71882e-36	4.03623	3.98925	4.0523	4.08577	4.0176	0.0681709	-0.063046	-0.0965176	0.0346993	-0.131217
GLRX2	(Intercept)	4.30503	0.0566499	75.9937	5.53165e-37	Baseline expression (KET, Pre)	1.03127e-35	4.34677	4.30503	4.40679	4.27711	4.39814	-0.121035	-0.10175	0.0279291	0.00864456	0.0192846
TXNL1	(Intercept)	6.00582	0.053614	112.02	5.56899e-37	Baseline expression (KET, Pre)	1.03706e-35	6.00768	6.00582	6.0116	5.96788	6.04543	-0.0775466	-0.00578257	0.0379394	-0.0338246	0.071764
MMADHC	(Intercept)	6.85559	0.0742196	92.3689	5.60218e-37	Baseline expression (KET, Pre)	1.04207e-35	6.82349	6.85559	6.79317	6.80041	6.84477	-0.0443659	0.0624152	0.055181	-0.0516	0.106781
SLC4A1AP	(Intercept)	4.16867	0.046346	89.9467	5.64684e-37	Baseline expression (KET, Pre)	1.0492e-35	4.14235	4.16867	4.19021	4.04014	4.17037	-0.130236	-0.0215432	0.128533	0.0198402	0.108693
TPP2	(Intercept)	4.76553	0.0652395	73.0468	5.65456e-37	Baseline expression (KET, Pre)	1.04945e-35	4.76232	4.76553	4.82614	4.68274	4.77485	-0.0921084	-0.0606057	0.0827923	0.0512896	0.0315027
RPL39	(Intercept)	6.54707	0.0807424	81.0858	5.69823e-37	Baseline expression (KET, Pre)	1.05637e-35	6.54678	6.54707	6.46245	6.61278	6.56484	0.0479345	0.0846196	-0.0657123	-0.102397	0.0366851
MECP2	(Intercept)	5.14082	0.052687	97.5728	5.74646e-37	Baseline expression (KET, Pre)	1.06412e-35	5.03361	5.14082	5.15398	4.94185	4.8978	0.0440471	-0.0131576	0.198969	0.256174	-0.0572047
TUBGCP2	(Intercept)	4.85793	0.0627645	77.3993	5.78798e-37	Baseline expression (KET, Pre)	1.07061e-35	4.85775	4.85793	4.82834	4.92095	4.82378	0.0971655	0.0295915	-0.0630173	0.00455669	-0.067574
MT-RNR2	(Intercept)	15.2024	0.113558	133.874	5.80194e-37	Baseline expression (KET, Pre)	1.072e-35	15.1024	15.2024	15.2395	14.8874	15.0801	-0.192687	-0.0370842	0.314977	0.159375	0.155602
CCNB1IP1	(Intercept)	4.70547	0.0654227	71.9241	5.84507e-37	Baseline expression (KET, Pre)	1.07876e-35	4.63528	4.70547	4.60255	4.62553	4.60757	0.0179616	0.102916	0.0799357	-0.0050192	0.0849549
EIF3H	(Intercept)	6.87151	0.0486508	141.242	6.01468e-37	Baseline expression (KET, Pre)	1.1066e-35	6.89408	6.87151	6.83178	6.90794	6.9651	-0.0571611	0.0397267	-0.0364354	-0.133323	0.0968878
MRPL46	(Intercept)	4.55469	0.0625775	72.7847	6.00927e-37	Baseline expression (KET, Pre)	1.1066e-35	4.53532	4.55469	4.53313	4.50738	4.54607	-0.0386904	0.021558	0.0473058	-0.0129426	0.0602484
RIOK3	(Intercept)	5.37504	0.0649904	82.7052	6.01596e-37	Baseline expression (KET, Pre)	1.1066e-35	5.41188	5.37504	5.4964	5.38464	5.39143	-0.00679049	-0.121362	-0.00960069	0.104971	-0.114572
CCDC43	(Intercept)	5.48433	0.0638774	85.8571	6.12852e-37	Baseline expression (KET, Pre)	1.12606e-35	5.51244	5.48433	5.51546	5.45245	5.59752	-0.145067	-0.0311247	0.0318806	-0.0820618	0.113942
PPM1G	(Intercept)	5.65537	0.0643981	87.8189	6.19485e-37	Baseline expression (KET, Pre)	1.13698e-35	5.63545	5.65537	5.65842	5.67355	5.55444	0.119113	-0.00304987	-0.0181816	0.103982	-0.122163
KLC1	(Intercept)	5.95997	0.0672389	88.6387	6.27994e-37	Baseline expression (KET, Pre)	1.15132e-35	5.94399	5.95997	5.99374	5.9438	5.87846	0.0653429	-0.0337674	0.0161657	0.115276	-0.0991103
NDUFA2	(Intercept)	5.87969	0.0676445	86.9205	6.297e-37	Baseline expression (KET, Pre)	1.1526e-35	5.82101	5.87969	5.75733	5.83404	5.81299	0.0210485	0.122356	0.0456511	-0.0556563	0.101307
TNRC6C	(Intercept)	4.00662	0.051302	78.0987	6.30693e-37	Baseline expression (KET, Pre)	1.1526e-35	4.08517	4.00662	4.00413	4.16786	4.16206	0.00579915	0.0024874	-0.161245	-0.157933	-0.00331175
DERL1	(Intercept)	4.70932	0.065285	72.1348	6.30781e-37	Baseline expression (KET, Pre)	1.1526e-35	4.60024	4.70932	4.80939	4.41242	4.46982	-0.0574	-0.100067	0.296896	0.339563	-0.0426668
SLC29A1	(Intercept)	6.82733	0.0834728	81.7912	6.3969e-37	Baseline expression (KET, Pre)	1.16759e-35	6.68663	6.82733	6.77049	6.59131	6.5574	0.033911	0.0568462	0.236026	0.213091	0.0229352
RBX1	(Intercept)	5.05336	0.0623445	81.0555	6.48972e-37	Baseline expression (KET, Pre)	1.18323e-35	5.00662	5.05336	4.93586	5.0445	4.99276	0.0517373	0.117503	0.00886036	-0.0569053	0.0657656
ANKHD1	(Intercept)	5.51844	0.0436114	126.537	6.5634e-37	Baseline expression (KET, Pre)	1.19535e-35	5.46759	5.51844	5.52133	5.44149	5.3891	0.0523886	-0.00288877	0.0769538	0.132231	-0.0552773
PSMC3	(Intercept)	6.56672	0.0748029	87.787	6.63278e-37	Baseline expression (KET, Pre)	1.20666e-35	6.50748	6.56672	6.49522	6.54989	6.41809	0.131799	0.0715001	0.0168274	0.0771259	-0.0602985
TMED7	(Intercept)	4.24338	0.0583383	72.7375	6.74774e-37	Baseline expression (KET, Pre)	1.22622e-35	4.26465	4.24338	4.40134	4.18072	4.23314	-0.0524188	-0.15796	0.062661	0.168203	-0.105541
CEBPG	(Intercept)	5.71638	0.0687026	83.2047	6.77394e-37	Baseline expression (KET, Pre)	1.22963e-35	5.623	5.71638	5.63407	5.56071	5.58084	-0.0201232	0.082313	0.155673	0.0532364	0.102436
CARD19	(Intercept)	3.7437	0.0523046	71.5749	6.82385e-37	Baseline expression (KET, Pre)	1.23734e-35	3.73949	3.7437	3.73096	3.78583	3.69748	0.0883426	0.0127364	-0.0421281	0.0334781	-0.0756062
NDUFA9	(Intercept)	6.91809	0.0687	100.7	6.96521e-37	Baseline expression (KET, Pre)	1.26112e-35	6.86415	6.91809	6.81015	6.83076	6.89759	-0.0668275	0.107943	0.0873297	-0.0874413	0.174771
FKBP4	(Intercept)	5.66155	0.0683674	82.8106	6.97027e-37	Baseline expression (KET, Pre)	1.26112e-35	5.54492	5.66155	5.66791	5.46535	5.38489	0.0804606	-0.0063677	0.196199	0.283027	-0.0868283
FBXO9	(Intercept)	4.77295	0.0565876	84.3462	7.08016e-37	Baseline expression (KET, Pre)	1.27961e-35	4.77118	4.77295	4.67149	4.81899	4.82129	-0.0022974	0.101462	-0.0460399	-0.149799	0.103759
WDR59	(Intercept)	4.22749	0.0417494	101.259	7.22761e-37	Baseline expression (KET, Pre)	1.30483e-35	4.25473	4.22749	4.20142	4.3142	4.27581	0.0383898	0.0260616	-0.0867138	-0.0743856	-0.0123282
C6orf62	(Intercept)	5.27311	0.0597869	88.1984	7.31947e-37	Baseline expression (KET, Pre)	1.31998e-35	5.32966	5.27311	5.33395	5.33613	5.37546	-0.0393354	-0.0608438	-0.0630187	-0.0415103	-0.0215084
SIAH1	(Intercept)	4.18435	0.0586151	71.3869	7.4945e-37	Baseline expression (KET, Pre)	1.35007e-35	4.15916	4.18435	4.2109	4.09544	4.14595	-0.0505109	-0.0265467	0.0889064	0.0649421	0.0239642
ZNHIT3	(Intercept)	4.02336	0.050399	79.8301	7.53e-37	Baseline expression (KET, Pre)	1.35499e-35	4.02198	4.02336	4.02005	4.05167	3.99283	0.0588403	0.00330994	-0.0283172	0.0272132	-0.0555304
USO1	(Intercept)	6.77832	0.0831722	81.4974	7.70454e-37	Baseline expression (KET, Pre)	1.38489e-35	6.77595	6.77832	6.79613	6.72236	6.80699	-0.0846256	-0.0178083	0.0559608	-0.0108564	0.0668172
HAT1	(Intercept)	4.80387	0.054035	88.903	7.95842e-37	Baseline expression (KET, Pre)	1.42743e-35	4.80509	4.80387	4.82848	4.72755	4.86046	-0.132909	-0.024612	0.0763201	-0.031977	0.108297
ATG3	(Intercept)	3.784	0.0443306	85.3586	7.95562e-37	Baseline expression (KET, Pre)	1.42743e-35	3.72824	3.784	3.78554	3.65545	3.68799	-0.0325355	-0.00154208	0.128543	0.09755	0.0309934
TXNDC15	(Intercept)	4.54992	0.0413376	110.067	8.03751e-37	Baseline expression (KET, Pre)	1.44005e-35	4.58909	4.54992	4.5402	4.61108	4.65515	-0.0440763	0.00972084	-0.0611591	-0.114956	0.0537972
TRAPPC3	(Intercept)	4.12952	0.04614	89.5	8.24521e-37	Baseline expression (KET, Pre)	1.47567e-35	4.09831	4.12952	4.12398	4.11783	4.0219	0.0959321	0.0055438	0.0116917	0.10208	-0.0903883
ZBTB4	(Intercept)	6.01558	0.0626192	96.0661	8.84012e-37	Baseline expression (KET, Pre)	1.58043e-35	5.86891	6.01558	6.07016	5.71266	5.67724	0.0354216	-0.0545733	0.302919	0.392914	-0.0899949
FBXO40	(Intercept)	7.99923	0.0852449	93.8383	8.92833e-37	Baseline expression (KET, Pre)	1.59448e-35	7.93188	7.99923	8.0435	7.80168	7.8831	-0.0814195	-0.0442723	0.197552	0.160405	0.0371472
PDLIM5	(Intercept)	9.35124	0.0854722	109.407	9.06523e-37	Baseline expression (KET, Pre)	1.61719e-35	9.28887	9.35124	9.33219	9.19793	9.27413	-0.0761989	0.0190492	0.15331	0.0580624	0.0952481
EIF4H	(Intercept)	7.5931	0.0647176	117.327	9.09854e-37	Baseline expression (KET, Pre)	1.62138e-35	7.51746	7.5931	7.58308	7.5061	7.38758	0.118517	0.0100135	0.0869989	0.195503	-0.108504
ISCA1	(Intercept)	5.98966	0.0639573	93.6508	9.1805e-37	Baseline expression (KET, Pre)	1.63344e-35	6.00142	5.98966	6.02095	5.93107	6.06401	-0.132939	-0.0312884	0.0585856	-0.0430648	0.10165
HNRNPA0	(Intercept)	5.78751	0.0642939	90.0165	9.18593e-37	Baseline expression (KET, Pre)	1.63344e-35	5.66354	5.78751	5.82081	5.59291	5.45291	0.139997	-0.0332994	0.194603	0.367899	-0.173296
ATP5PO	(Intercept)	8.17513	0.0779301	104.903	9.22007e-37	Baseline expression (KET, Pre)	1.63775e-35	8.13945	8.17513	8.05281	8.13016	8.19968	-0.0695172	0.122328	0.0449725	-0.146873	0.191845
CHMP5	(Intercept)	3.92103	0.0543086	72.199	9.33289e-37	Baseline expression (KET, Pre)	1.65601e-35	4.00629	3.92103	3.94796	4.11384	4.04232	0.0715189	-0.0269367	-0.192811	-0.0943552	-0.0984556
RCHY1	(Intercept)	4.40524	0.0622131	70.8089	9.60827e-37	Baseline expression (KET, Pre)	1.70305e-35	4.34938	4.40524	4.36471	4.25893	4.36866	-0.109731	0.0405329	0.146314	-0.00394975	0.150264
DCTN4	(Intercept)	5.37856	0.060784	88.4864	9.71858e-37	Baseline expression (KET, Pre)	1.72076e-35	5.39392	5.37856	5.42584	5.34036	5.43093	-0.0905655	-0.0472817	0.0381974	-0.00508646	0.0432838
DNAJC11	(Intercept)	5.42301	0.0613064	88.4575	9.77508e-37	Baseline expression (KET, Pre)	1.72891e-35	5.40547	5.42301	5.43631	5.39948	5.36309	0.036383	-0.0133048	0.0235327	0.0732204	-0.0496877
ZNF706	(Intercept)	4.77626	0.0505522	94.4817	1.01435e-36	Baseline expression (KET, Pre)	1.79217e-35	4.73133	4.77626	4.85217	4.62345	4.67344	-0.0499905	-0.0759176	0.152804	0.178731	-0.0259271
RPS23	(Intercept)	8.6483	0.0556372	155.441	1.0202e-36	Baseline expression (KET, Pre)	1.80058e-35	8.6272	8.6483	8.53018	8.67359	8.65673	0.0168574	0.118119	-0.0252876	-0.12655	0.101262
CXXC5	(Intercept)	6.20481	0.0878203	70.6535	1.0304e-36	Baseline expression (KET, Pre)	1.81664e-35	6.06386	6.20481	6.27452	5.92752	5.84858	0.0789464	-0.0697064	0.277289	0.425942	-0.148653
MAPKAP1	(Intercept)	6.21321	0.0484925	128.127	1.04469e-36	Baseline expression (KET, Pre)	1.83987e-35	6.22649	6.21321	6.21621	6.24227	6.23425	0.00802339	-0.00299637	-0.0290599	-0.0180402	-0.0110198
NNT	(Intercept)	8.04746	0.0902437	89.1747	1.05118e-36	Baseline expression (KET, Pre)	1.84935e-35	8.09927	8.04746	8.17685	7.99773	8.17504	-0.177315	-0.129391	0.0497286	0.00180479	0.0479238
TNKS2	(Intercept)	5.90398	0.0818801	72.1051	1.05588e-36	Baseline expression (KET, Pre)	1.85564e-35	5.929	5.90398	5.87076	5.90298	6.03827	-0.135284	0.0332199	0.000993152	-0.167511	0.168504
SDF2	(Intercept)	3.52619	0.042317	83.3281	1.07222e-36	Baseline expression (KET, Pre)	1.88236e-35	3.50991	3.52619	3.56177	3.5823	3.36939	0.212902	-0.0355742	-0.0561025	0.192374	-0.248477
HARS1	(Intercept)	4.5158	0.062425	72.3396	1.08846e-36	Baseline expression (KET, Pre)	1.90885e-35	4.51556	4.5158	4.52598	4.5639	4.45654	0.107356	-0.0101839	-0.0480997	0.0694399	-0.11754
HNRNPA1	(Intercept)	6.75995	0.0495274	136.489	1.09592e-36	Baseline expression (KET, Pre)	1.91989e-35	6.72339	6.75995	6.71265	6.75395	6.66699	0.0869686	0.0472994	0.00599591	0.0456652	-0.0396693
TRAP1	(Intercept)	6.54345	0.0736562	88.8377	1.10327e-36	Baseline expression (KET, Pre)	1.93072e-35	6.51533	6.54345	6.45919	6.56807	6.49062	0.0774479	0.0842537	-0.0246257	-0.0314316	0.00680585
CDC5L	(Intercept)	4.76939	0.0504167	94.5994	1.12731e-36	Baseline expression (KET, Pre)	1.9707e-35	4.71138	4.76939	4.77487	4.60382	4.69745	-0.0936305	-0.00548638	0.165563	0.0774187	0.0881441
NUDT16	(Intercept)	5.26286	0.0658705	79.897	1.14426e-36	Baseline expression (KET, Pre)	1.99824e-35	5.26453	5.26286	5.27505	5.27202	5.24818	0.0238373	-0.0121946	-0.00916282	0.0268691	-0.0360319
LETM1	(Intercept)	4.63301	0.0657928	70.4181	1.14573e-36	Baseline expression (KET, Pre)	1.99869e-35	4.51476	4.63301	4.7048	4.40983	4.31141	0.0984193	-0.0717901	0.223173	0.393383	-0.170209
RRP15	(Intercept)	4.17817	0.0592735	70.4897	1.15449e-36	Baseline expression (KET, Pre)	2.01185e-35	4.23698	4.17817	4.28628	4.17577	4.3077	-0.131932	-0.108112	0.00240539	-0.0214148	0.0238202
GTF2A2	(Intercept)	4.67688	0.0561555	83.2846	1.18116e-36	Baseline expression (KET, Pre)	2.05617e-35	4.68603	4.67688	4.70094	4.66343	4.70285	-0.0394249	-0.0240601	0.0134574	-0.00190744	0.0153648
CGGBP1	(Intercept)	4.81962	0.0510265	94.4534	1.18358e-36	Baseline expression (KET, Pre)	2.05696e-35	4.90011	4.81962	4.89337	4.92764	4.95983	-0.0321978	-0.0737438	-0.108012	-0.0664656	-0.041546
HNRNPM	(Intercept)	6.63685	0.0725474	91.4829	1.1841e-36	Baseline expression (KET, Pre)	2.05696e-35	6.55255	6.63685	6.59635	6.55654	6.42047	0.136075	0.0404984	0.0803045	0.175881	-0.0955765
SRP19	(Intercept)	3.77143	0.0531493	70.9591	1.20342e-36	Baseline expression (KET, Pre)	2.08832e-35	3.69615	3.77143	3.75625	3.65287	3.60404	0.0488389	0.0151769	0.118551	0.152213	-0.033662
CDK13	(Intercept)	4.21211	0.0594781	70.8178	1.20944e-36	Baseline expression (KET, Pre)	2.09657e-35	4.18168	4.21211	4.17656	4.19061	4.14744	0.0431648	0.0355437	0.0215015	0.0291225	-0.00762101
SMARCC1	(Intercept)	4.30613	0.055364	77.7785	1.21161e-36	Baseline expression (KET, Pre)	2.09814e-35	4.32632	4.30613	4.2909	4.34382	4.36444	-0.0206134	0.0152284	-0.0376959	-0.0735377	0.0358418
GPAA1	(Intercept)	5.16906	0.0706184	73.197	1.21489e-36	Baseline expression (KET, Pre)	2.10162e-35	5.17158	5.16906	5.10548	5.30747	5.10432	0.203146	0.0635773	-0.13841	0.00115945	-0.139569
TMEM183A	(Intercept)	3.17307	0.0451492	70.2797	1.2197e-36	Baseline expression (KET, Pre)	2.10774e-35	3.17389	3.17307	3.11554	3.23729	3.16965	0.0676414	0.0575346	-0.0642157	-0.0541089	-0.0101068
CRTC2	(Intercept)	3.7851	0.0496776	76.1934	1.22343e-36	Baseline expression (KET, Pre)	2.11197e-35	3.86271	3.7851	3.84154	3.9058	3.9184	-0.0125986	-0.0564349	-0.120703	-0.0768663	-0.0438363
RNF14	(Intercept)	4.73467	0.0602172	78.6265	1.25423e-36	Baseline expression (KET, Pre)	2.15562e-35	4.74037	4.73467	4.79087	4.66684	4.76909	-0.102256	-0.0562048	0.0678311	0.0217801	0.046051
BAZ2A	(Intercept)	4.92941	0.0628021	78.4912	1.25525e-36	Baseline expression (KET, Pre)	2.15562e-35	4.95805	4.92941	4.88446	5.02187	4.99646	0.0254028	0.0449482	-0.0924557	-0.112001	0.0195453
CMPK1	(Intercept)	5.54541	0.0506138	109.563	1.25088e-36	Baseline expression (KET, Pre)	2.15562e-35	5.6231	5.54541	5.57641	5.66787	5.70271	-0.0348415	-0.0309982	-0.122459	-0.126302	0.00384334
DESI1	(Intercept)	4.25555	0.0455582	93.409	1.25652e-36	Baseline expression (KET, Pre)	2.15562e-35	4.19369	4.25555	4.27686	4.1226	4.11976	0.00284424	-0.0213118	0.13295	0.157106	-0.024156
PNPLA2	(Intercept)	7.04356	0.0821442	85.7463	1.25383e-36	Baseline expression (KET, Pre)	2.15562e-35	7.02464	7.04356	6.96219	7.10145	6.99134	0.110111	0.0813669	-0.0578888	-0.0291446	-0.0287443
MAPKAPK5-AS1	(Intercept)	3.52243	0.0501628	70.22	1.25313e-36	Baseline expression (KET, Pre)	2.15562e-35	3.53515	3.52243	3.62935	3.50692	3.48188	0.0250373	-0.106921	0.0155096	0.147468	-0.131958
RAB21	(Intercept)	6.17514	0.0596502	103.522	1.278e-36	Baseline expression (KET, Pre)	2.18902e-35	6.141	6.17514	6.24012	6.03649	6.11227	-0.0757827	-0.0649791	0.138647	0.127843	0.0108036
BECN1	(Intercept)	5.94661	0.0559995	106.19	1.27864e-36	Baseline expression (KET, Pre)	2.18902e-35	5.95103	5.94661	5.91987	5.99177	5.94589	0.0458756	0.0267382	-0.0451584	-0.0260211	-0.0191374
KLHL41	(Intercept)	12.1075	0.0947747	127.75	1.28921e-36	Baseline expression (KET, Pre)	2.20485e-35	12.1158	12.1075	12.0674	12.1097	12.1786	-0.068889	0.0401177	-0.00220518	-0.111212	0.109007
UBE2D1	(Intercept)	6.85474	0.0943737	72.634	1.29256e-36	Baseline expression (KET, Pre)	2.20828e-35	6.98792	6.85474	7.01586	6.9677	7.11336	-0.145657	-0.161113	-0.112962	-0.0975055	-0.0154563
ELMO2	(Intercept)	4.24425	0.0433852	97.8272	1.32245e-36	Baseline expression (KET, Pre)	2.25703e-35	4.36009	4.24425	4.30611	4.41409	4.47591	-0.0618243	-0.0618599	-0.169832	-0.169796	-3.55999e-05
SYPL1	(Intercept)	6.48625	0.062916	103.094	1.34376e-36	Baseline expression (KET, Pre)	2.29104e-35	6.53858	6.48625	6.50367	6.56352	6.60086	-0.0373472	-0.0174178	-0.0772621	-0.0971915	0.0199295
CAPRIN1	(Intercept)	5.13219	0.046505	110.358	1.34935e-36	Baseline expression (KET, Pre)	2.29819e-35	5.2102	5.13219	5.26111	5.17842	5.26905	-0.0906295	-0.128922	-0.0462349	-0.00794287	-0.0382921
CDK5RAP2	(Intercept)	5.03661	0.0639997	78.6975	1.36223e-36	Baseline expression (KET, Pre)	2.31776e-35	5.07406	5.03661	5.11871	5.05127	5.08965	-0.0383878	-0.0820924	-0.0146521	0.0290525	-0.0437046
TRIAP1	(Intercept)	4.47268	0.0551031	81.1692	1.37544e-36	Baseline expression (KET, Pre)	2.33782e-35	4.42867	4.47268	4.46254	4.37499	4.40446	-0.029468	0.0101397	0.0976834	0.0580758	0.0396076
MDM2	(Intercept)	4.8171	0.058739	82.0085	1.38491e-36	Baseline expression (KET, Pre)	2.35151e-35	4.84622	4.8171	4.86211	4.86945	4.83623	0.033219	-0.0450101	-0.0523488	0.0258803	-0.078229
LRCH3	(Intercept)	4.0891	0.0428914	95.3361	1.44315e-36	Baseline expression (KET, Pre)	2.44686e-35	4.09413	4.0891	4.12129	4.06555	4.10057	-0.0350274	-0.032184	0.0235553	0.020712	0.00284338
CLASP2	(Intercept)	5.16182	0.057482	89.7989	1.44402e-36	Baseline expression (KET, Pre)	2.44686e-35	5.28351	5.16182	5.29087	5.28031	5.40103	-0.120719	-0.129048	-0.118496	-0.110167	-0.00832886
MADD	(Intercept)	5.07062	0.0725376	69.9033	1.44685e-36	Baseline expression (KET, Pre)	2.44914e-35	5.00875	5.07062	5.03957	4.99869	4.92611	0.0725788	0.0310465	0.0719265	0.113459	-0.0415322
RNF11	(Intercept)	6.60314	0.0657202	100.473	1.46485e-36	Baseline expression (KET, Pre)	2.47455e-35	6.61252	6.60314	6.63449	6.58702	6.62542	-0.0384018	-0.0313571	0.0161168	0.00907207	0.00704475
ZDHHC5	(Intercept)	5.78898	0.0494575	117.049	1.46371e-36	Baseline expression (KET, Pre)	2.47455e-35	5.74429	5.78898	5.75705	5.73891	5.69223	0.0466746	0.0319272	0.0500677	0.0648151	-0.0147474
BCKDHA	(Intercept)	5.72855	0.0767434	74.6454	1.46713e-36	Baseline expression (KET, Pre)	2.47588e-35	5.69207	5.72855	5.68938	5.69606	5.65427	0.0417927	0.0391632	0.0324825	0.035112	-0.0026295
C15orf61	(Intercept)	4.82167	0.0668328	72.1452	1.48678e-36	Baseline expression (KET, Pre)	2.50648e-35	4.79797	4.82167	4.79264	4.74212	4.83547	-0.0933476	0.0290338	0.07955	-0.0428313	0.122381
MRPL21	(Intercept)	4.57472	0.0642268	71.2275	1.49e-36	Baseline expression (KET, Pre)	2.50935e-35	4.54671	4.57472	4.4661	4.59902	4.54702	0.0520017	0.108621	-0.0243032	-0.0809229	0.0566197
NDUFB7	(Intercept)	6.74192	0.0813683	82.8568	1.49834e-36	Baseline expression (KET, Pre)	2.52084e-35	6.66671	6.74192	6.58942	6.73167	6.60385	0.127821	0.152498	0.010249	-0.014428	0.024677
UQCRB	(Intercept)	8.82162	0.0820105	107.567	1.5e-36	Baseline expression (KET, Pre)	2.52107e-35	8.78644	8.82162	8.69617	8.76544	8.86251	-0.0970724	0.125457	0.0561839	-0.166345	0.222529
FAM49B	(Intercept)	4.14228	0.0593529	69.7908	1.52288e-36	Baseline expression (KET, Pre)	2.55693e-35	4.13585	4.14228	4.17604	4.10749	4.11757	-0.0100875	-0.0337514	0.034799	0.0584629	-0.0236638
FCF1	(Intercept)	3.66038	0.0524635	69.7702	1.53728e-36	Baseline expression (KET, Pre)	2.57848e-35	3.67845	3.66038	3.70804	3.68548	3.65991	0.0255698	-0.0476516	-0.0250993	0.0481221	-0.0732214
DHRS7B	(Intercept)	4.36094	0.0477363	91.3549	1.5434e-36	Baseline expression (KET, Pre)	2.58613e-35	4.2842	4.36094	4.17968	4.31428	4.28188	0.032393	0.181264	0.0466675	-0.102204	0.148871
NUDT21	(Intercept)	4.18931	0.0521372	80.3517	1.57887e-36	Baseline expression (KET, Pre)	2.64288e-35	4.22355	4.18931	4.28467	4.17799	4.24221	-0.0642199	-0.095354	0.0113231	0.0424572	-0.0311341
AHSA1	(Intercept)	5.895	0.0651008	90.5519	1.58685e-36	Baseline expression (KET, Pre)	2.65357e-35	5.82378	5.895	5.90826	5.77752	5.71436	0.0631582	-0.0132592	0.11748	0.193898	-0.0764175
GDI2	(Intercept)	5.65599	0.0528442	107.031	1.60036e-36	Baseline expression (KET, Pre)	2.67347e-35	5.66913	5.65599	5.7034	5.61942	5.6977	-0.0782729	-0.04741	0.036561	0.00569809	0.0308629
MRPL1	(Intercept)	4.42728	0.0635447	69.6719	1.60771e-36	Baseline expression (KET, Pre)	2.68303e-35	4.42917	4.42728	4.39438	4.38765	4.50738	-0.119732	0.0328962	0.0396347	-0.112993	0.152628
UACA	(Intercept)	7.53807	0.0771078	97.7601	1.63886e-36	Baseline expression (KET, Pre)	2.73225e-35	7.60466	7.53807	7.50513	7.64262	7.73282	-0.0901979	0.0329413	-0.104556	-0.227695	0.123139
PHF20L1	(Intercept)	4.56136	0.0519759	87.7592	1.64851e-36	Baseline expression (KET, Pre)	2.74558e-35	4.56581	4.56136	4.55531	4.52014	4.62642	-0.10628	0.00604712	0.0412208	-0.0711064	0.112327
INTS11	(Intercept)	5.90536	0.0740549	79.743	1.66809e-36	Baseline expression (KET, Pre)	2.7754e-35	5.93525	5.90536	5.87169	6.05251	5.91144	0.141071	0.0336666	-0.147158	-0.0397531	-0.107405
FRY	(Intercept)	4.53251	0.0608131	74.5318	1.69099e-36	Baseline expression (KET, Pre)	2.81068e-35	4.61198	4.53251	4.54299	4.64064	4.73177	-0.0911303	-0.010478	-0.108125	-0.188777	0.0806523
BABAM2	(Intercept)	4.66715	0.0621186	75.133	1.71258e-36	Baseline expression (KET, Pre)	2.84086e-35	4.67211	4.66715	4.63846	4.63179	4.75105	-0.119258	0.0286965	0.0353656	-0.112588	0.147954
AIFM1	(Intercept)	5.71137	0.0821373	69.5345	1.71191e-36	Baseline expression (KET, Pre)	2.84086e-35	5.60975	5.71137	5.62532	5.60715	5.49515	0.112001	0.0860516	0.104218	0.130167	-0.0259494
GTPBP2	(Intercept)	4.44837	0.0607063	73.2768	1.74469e-36	Baseline expression (KET, Pre)	2.89122e-35	4.46449	4.44837	4.5092	4.50854	4.39185	0.116688	-0.0608272	-0.0601688	0.117346	-0.177515
FAM133B	(Intercept)	3.53862	0.0509253	69.4866	1.74983e-36	Baseline expression (KET, Pre)	2.89684e-35	3.5536	3.53862	3.52775	3.57357	3.57446	-0.000890636	0.0108763	-0.0349445	-0.0467114	0.0117669
DEXI	(Intercept)	6.54913	0.0798033	82.066	1.75994e-36	Baseline expression (KET, Pre)	2.91066e-35	6.44059	6.54913	6.55502	6.36723	6.29098	0.0762492	-0.00588926	0.181904	0.264043	-0.0821385
UBE2Q1	(Intercept)	4.56178	0.0492196	92.6822	1.79482e-36	Baseline expression (KET, Pre)	2.96347e-35	4.45806	4.56178	4.57185	4.35276	4.34586	0.00689173	-0.0100706	0.209026	0.225989	-0.0169623
UBTF	(Intercept)	5.4653	0.0762229	71.7016	1.79544e-36	Baseline expression (KET, Pre)	2.96347e-35	5.50766	5.4653	5.46496	5.61123	5.48916	0.122074	0.000340332	-0.145927	-0.0241938	-0.121734
RPS27AP16	(Intercept)	6.26795	0.0808546	77.5213	1.79892e-36	Baseline expression (KET, Pre)	2.96625e-35	6.23136	6.26795	6.12363	6.32622	6.20766	0.118561	0.144324	-0.0582688	-0.0840316	0.0257629
RHEB	(Intercept)	5.38234	0.0775806	69.3775	1.83947e-36	Baseline expression (KET, Pre)	3.0301e-35	5.14297	5.38234	5.49362	4.84156	4.85436	-0.0128067	-0.111274	0.540786	0.639253	-0.098467
ERLIN2	(Intercept)	3.88958	0.0457639	84.9922	1.84733e-36	Baseline expression (KET, Pre)	3.04001e-35	3.95946	3.88958	3.93159	3.95176	4.06491	-0.113147	-0.0420132	-0.0621853	-0.13332	0.0711343
GRK2	(Intercept)	5.6926	0.0777463	73.2201	1.85003e-36	Baseline expression (KET, Pre)	3.04143e-35	5.65784	5.6926	5.6471	5.74468	5.54699	0.197687	0.0454979	-0.0520806	0.100109	-0.152189
KLHDC3	(Intercept)	7.63767	0.0663892	115.044	1.86262e-36	Baseline expression (KET, Pre)	3.0591e-35	7.58085	7.63767	7.47999	7.68519	7.52056	0.164629	0.157679	-0.047522	-0.0405716	-0.00695046
SEC22B	(Intercept)	4.33669	0.0618137	70.1574	1.89139e-36	Baseline expression (KET, Pre)	3.10326e-35	4.26212	4.33669	4.38852	4.16029	4.16298	-0.00268351	-0.0518318	0.176394	0.225542	-0.0491483
CYCS	(Intercept)	8.62136	0.0770436	111.902	1.9034e-36	Baseline expression (KET, Pre)	3.11987e-35	8.57395	8.62136	8.61569	8.45709	8.60166	-0.144572	0.00567235	0.164272	0.0140276	0.150245
MARF1	(Intercept)	4.2538	0.0573252	74.2048	1.94702e-36	Baseline expression (KET, Pre)	3.18822e-35	4.37373	4.2538	4.27972	4.44729	4.51411	-0.066815	-0.0259154	-0.193486	-0.234385	0.0408995
NDUFA1	(Intercept)	6.51092	0.065568	99.3003	1.95977e-36	Baseline expression (KET, Pre)	3.20592e-35	6.43042	6.51092	6.34301	6.42983	6.43791	-0.00807404	0.167905	0.0810863	-0.0948931	0.175979
SLIRP	(Intercept)	5.05514	0.0658969	76.7129	1.98244e-36	Baseline expression (KET, Pre)	3.2398e-35	4.96303	5.05514	4.88687	4.93999	4.97011	-0.0301202	0.168272	0.115152	-0.0832401	0.198392
RBM5	(Intercept)	5.35114	0.0585473	91.3986	1.99551e-36	Baseline expression (KET, Pre)	3.25796e-35	5.45305	5.35114	5.31834	5.63352	5.50919	0.124331	0.032798	-0.282381	-0.190848	-0.091533
YTHDC1	(Intercept)	4.58381	0.0549039	83.4878	2.00336e-36	Baseline expression (KET, Pre)	3.26755e-35	4.6749	4.58381	4.58441	4.67527	4.85613	-0.180857	-0.000609569	-0.0914631	-0.271711	0.180247
PHC2	(Intercept)	5.82306	0.0838896	69.4134	2.00801e-36	Baseline expression (KET, Pre)	3.27191e-35	5.55889	5.82306	5.91178	5.31915	5.18157	0.137578	-0.0887111	0.503913	0.730203	-0.22629
NSD2	(Intercept)	4.44668	0.0483335	91.9998	2.01262e-36	Baseline expression (KET, Pre)	3.2762e-35	4.42929	4.44668	4.4075	4.44016	4.4228	0.0173676	0.0391717	0.00651323	-0.0152908	0.0218041
CALCOCO2	(Intercept)	6.20357	0.0457939	135.467	2.0225e-36	Baseline expression (KET, Pre)	3.28905e-35	6.22276	6.20357	6.20079	6.2145	6.27216	-0.0576653	0.00277692	-0.0109284	-0.0713707	0.0604423
NOP14	(Intercept)	4.60694	0.059426	77.5241	2.04531e-36	Baseline expression (KET, Pre)	3.32288e-35	4.59289	4.60694	4.63917	4.53032	4.59513	-0.0648086	-0.032221	0.0766237	0.0440361	0.0325876
AC020904.2	(Intercept)	4.67308	0.067612	69.1161	2.07402e-36	Baseline expression (KET, Pre)	3.36621e-35	4.6661	4.67308	4.67956	4.57944	4.73232	-0.152882	-0.00648247	0.0936398	-0.0527598	0.1464
AAAS	(Intercept)	4.47821	0.064796	69.1125	2.07747e-36	Baseline expression (KET, Pre)	3.36851e-35	4.53131	4.47821	4.47501	4.58813	4.5839	0.00423917	0.00320536	-0.109922	-0.108888	-0.00103381
ITSN1	(Intercept)	4.66	0.052429	88.8822	2.10708e-36	Baseline expression (KET, Pre)	3.41318e-35	4.67053	4.66	4.62644	4.65225	4.74345	-0.0911983	0.0335608	0.00775462	-0.117004	0.124759
NRDE2	(Intercept)	3.94212	0.0570724	69.0723	2.11618e-36	Baseline expression (KET, Pre)	3.42458e-35	4.03365	3.94212	3.85914	4.18327	4.15007	0.0331971	0.0829852	-0.241147	-0.290936	0.0497881
UBXN4	(Intercept)	5.64168	0.0540997	104.283	2.12285e-36	Baseline expression (KET, Pre)	3.43201e-35	5.6781	5.64168	5.72517	5.63341	5.71216	-0.0787476	-0.0834864	0.0082694	0.0130082	-0.0047388
HNRNPCP2	(Intercept)	3.82487	0.0543161	70.4188	2.15339e-36	Baseline expression (KET, Pre)	3.47799e-35	3.70682	3.82487	3.82332	3.65404	3.52504	0.129002	0.00155607	0.170834	0.29828	-0.127446
UBA5	(Intercept)	4.32075	0.056095	77.0256	2.18098e-36	Baseline expression (KET, Pre)	3.51912e-35	4.34657	4.32075	4.35886	4.29671	4.40996	-0.113251	-0.0381125	0.0240379	-0.0511001	0.075138
YBX1	(Intercept)	9.02018	0.0507033	177.901	2.19869e-36	Baseline expression (KET, Pre)	3.54098e-35	9.01296	9.02018	8.98828	9.00173	9.04164	-0.0399033	0.0319032	0.0184506	-0.053356	0.0718066
MTR	(Intercept)	4.79531	0.060639	79.0797	2.20095e-36	Baseline expression (KET, Pre)	3.54098e-35	4.83644	4.79531	4.87739	4.7841	4.88895	-0.104845	-0.082079	0.011212	-0.0115538	0.0227659
USP7	(Intercept)	5.83087	0.0444486	131.182	2.19918e-36	Baseline expression (KET, Pre)	3.54098e-35	5.84928	5.83087	5.88912	5.81482	5.86231	-0.0474913	-0.0582486	0.0160537	0.0268111	-0.0107574
PRRC2A	(Intercept)	6.51919	0.0790401	82.4796	2.2116e-36	Baseline expression (KET, Pre)	3.55466e-35	6.51274	6.51919	6.54886	6.52343	6.45949	0.0639399	-0.0296675	-0.0042361	0.0893714	-0.0936075
MFGE8	(Intercept)	6.40172	0.0901327	71.0254	2.22958e-36	Baseline expression (KET, Pre)	3.58009e-35	6.2855	6.40172	6.30684	6.29153	6.1419	0.149623	0.0948745	0.110188	0.164936	-0.0547484
ATP6V0A1	(Intercept)	6.13716	0.0702643	87.3439	2.24141e-36	Baseline expression (KET, Pre)	3.59559e-35	6.06381	6.13716	6.21834	5.92661	5.97312	-0.0465134	-0.0811777	0.21055	0.245214	-0.0346643
SCCPDH	(Intercept)	5.15046	0.0615892	83.626	2.24928e-36	Baseline expression (KET, Pre)	3.60472e-35	5.17329	5.15046	5.17094	5.15645	5.21533	-0.0588815	-0.0204775	-0.00598792	-0.0443919	0.038404
AC009119.1	(Intercept)	5.045	0.0653645	77.1826	2.28563e-36	Baseline expression (KET, Pre)	3.65943e-35	5.07874	5.045	5.00555	5.08767	5.17676	-0.0890927	0.0394491	-0.0426656	-0.171207	0.128542
MAP2K4	(Intercept)	4.45118	0.0542895	81.9896	2.30321e-36	Baseline expression (KET, Pre)	3.68402e-35	4.44161	4.45118	4.46841	4.32191	4.52496	-0.203047	-0.0172319	0.129268	-0.056547	0.185815
C5orf24	(Intercept)	4.04234	0.0574154	70.4052	2.30551e-36	Baseline expression (KET, Pre)	3.68414e-35	3.97279	4.04234	3.99361	3.94872	3.90647	0.0422506	0.0487307	0.0936206	0.0871404	0.00648018
CHERP	(Intercept)	4.50624	0.0560943	80.3334	2.33382e-36	Baseline expression (KET, Pre)	3.72578e-35	4.52012	4.50624	4.594	4.50705	4.47317	0.0338854	-0.0877624	-0.00081162	0.120836	-0.121648
PHF21A	(Intercept)	3.85417	0.0515405	74.7796	2.34568e-36	Baseline expression (KET, Pre)	3.74111e-35	3.88676	3.85417	3.78651	3.94604	3.96031	-0.0142725	0.0676661	-0.0918643	-0.173803	0.0819386
RXRB	(Intercept)	5.21344	0.0752192	69.3101	2.37667e-36	Baseline expression (KET, Pre)	3.78688e-35	5.20954	5.21344	5.181	5.33251	5.11122	0.221285	0.0324405	-0.119061	0.0697836	-0.188845
PCNT	(Intercept)	7.51691	0.109253	68.8028	2.39626e-36	Baseline expression (KET, Pre)	3.81444e-35	7.05188	7.51691	7.61436	6.57477	6.50147	0.0733068	-0.097459	0.942133	1.1129	-0.170766
ATP5F1D	(Intercept)	7.97895	0.0936906	85.1627	2.41911e-36	Baseline expression (KET, Pre)	3.8471e-35	7.89398	7.97895	7.8309	7.99048	7.77561	0.214875	0.148045	-0.0115349	0.055295	-0.0668299
ORC4	(Intercept)	3.70952	0.0539696	68.7336	2.47418e-36	Baseline expression (KET, Pre)	3.9309e-35	3.73002	3.70952	3.75387	3.67385	3.78285	-0.109008	-0.0443482	0.0356784	-0.0289815	0.0646599
MAPK6	(Intercept)	5.28932	0.0769624	68.726	2.48286e-36	Baseline expression (KET, Pre)	3.94092e-35	5.14564	5.28932	5.33541	4.9787	4.97912	-0.000427276	-0.0460968	0.31062	0.35629	-0.0456695
RNASEK	(Intercept)	5.64737	0.0505261	111.771	2.49458e-36	Baseline expression (KET, Pre)	3.95572e-35	5.62939	5.64737	5.52733	5.6766	5.66627	0.0103302	0.12004	-0.0292368	-0.138947	0.10971
SEC31A	(Intercept)	5.11285	0.0607045	84.2252	2.51004e-36	Baseline expression (KET, Pre)	3.97644e-35	5.15061	5.11285	5.1758	5.08718	5.22663	-0.139443	-0.0629523	0.0256624	-0.0508283	0.0764907
COPS4	(Intercept)	5.70948	0.0613302	93.094	2.56613e-36	Baseline expression (KET, Pre)	4.0614e-35	5.71534	5.70948	5.69439	5.68708	5.77041	-0.0833319	0.01509	0.0223947	-0.0760272	0.098422
ISCA2	(Intercept)	4.00912	0.0582966	68.7711	2.60146e-36	Baseline expression (KET, Pre)	4.11338e-35	3.91523	4.00912	3.96503	3.84701	3.83977	0.00723421	0.0440943	0.162112	0.125252	0.0368601
HCCS	(Intercept)	5.25138	0.0547069	95.9913	2.63668e-36	Baseline expression (KET, Pre)	4.1651e-35	5.2172	5.25138	5.2832	5.12032	5.21388	-0.0935557	-0.0318173	0.131057	0.0693182	0.0617384
IPO7	(Intercept)	6.84676	0.0613843	111.539	2.7214e-36	Baseline expression (KET, Pre)	4.29483e-35	6.8778	6.84676	6.9208	6.80309	6.94055	-0.13746	-0.0740383	0.0436624	-0.019759	0.0634214
SLC25A28	(Intercept)	4.40988	0.060313	73.1166	2.75845e-36	Baseline expression (KET, Pre)	4.34916e-35	4.3967	4.40988	4.42027	4.43166	4.32501	0.106647	-0.0103876	-0.021782	0.0952522	-0.117034
UNC45B	(Intercept)	7.92971	0.0586972	135.095	2.76228e-36	Baseline expression (KET, Pre)	4.35105e-35	7.92117	7.92971	7.95374	7.87824	7.92297	-0.0447374	-0.0240361	0.0514715	0.0307701	0.0207014
AHCYL1	(Intercept)	5.83543	0.0595588	97.9775	2.77074e-36	Baseline expression (KET, Pre)	4.36022e-35	5.82381	5.83543	5.8374	5.81906	5.80336	0.0157007	-0.00197179	0.0163661	0.0340386	-0.0176725
VPS28	(Intercept)	5.57812	0.0572196	97.4861	2.80295e-36	Baseline expression (KET, Pre)	4.40673e-35	5.59007	5.57812	5.55504	5.66965	5.55747	0.112184	0.0230746	-0.091539	-0.00242971	-0.0891093
FSD2	(Intercept)	7.11741	0.0807734	88.1157	2.8124e-36	Baseline expression (KET, Pre)	4.41738e-35	7.00455	7.11741	7.06711	6.87509	6.95857	-0.0834792	0.0502975	0.242315	0.108539	0.133777
ZKSCAN1	(Intercept)	4.15793	0.0607513	68.4418	2.8604e-36	Baseline expression (KET, Pre)	4.48853e-35	4.17122	4.15793	4.14223	4.19464	4.19009	0.00454909	0.0156928	-0.0367124	-0.0478561	0.0111437
SEC23A	(Intercept)	5.03834	0.0565027	89.1699	2.88475e-36	Baseline expression (KET, Pre)	4.52245e-35	5.07638	5.03834	5.0892	5.05897	5.11899	-0.0600245	-0.0508593	-0.0206281	-0.0297933	0.00916524
YAF2	(Intercept)	4.31599	0.0594493	72.5996	2.96416e-36	Baseline expression (KET, Pre)	4.64255e-35	4.30912	4.31599	4.39448	4.2108	4.31522	-0.104419	-0.0784881	0.105193	0.0792624	0.0259306
MTCH2	(Intercept)	5.87608	0.0646028	90.9571	2.9724e-36	Baseline expression (KET, Pre)	4.65104e-35	5.8387	5.87608	5.84552	5.75785	5.87537	-0.11752	0.0305517	0.118231	-0.0298408	0.148072
DDX56	(Intercept)	4.32942	0.0410205	105.543	2.99194e-36	Baseline expression (KET, Pre)	4.6772e-35	4.31301	4.32942	4.33951	4.35397	4.22914	0.124831	-0.0100974	-0.0245589	0.11037	-0.134929
RPS13	(Intercept)	7.97275	0.0710341	112.238	3.02213e-36	Baseline expression (KET, Pre)	4.71995e-35	7.94217	7.97275	7.86256	7.99504	7.93834	0.0567069	0.110187	-0.0222914	-0.0757718	0.0534804
HIRA	(Intercept)	3.713	0.0544333	68.2119	3.1522e-36	Baseline expression (KET, Pre)	4.91844e-35	3.62797	3.713	3.76711	3.5582	3.47356	0.0846426	-0.0541112	0.154797	0.293551	-0.138754
RAC1P2	(Intercept)	4.30612	0.0551999	78.0095	3.24264e-36	Baseline expression (KET, Pre)	5.0548e-35	4.36525	4.30612	4.34177	4.40541	4.40772	-0.00231272	-0.0356474	-0.099292	-0.0659573	-0.0333347
RAB11B	(Intercept)	5.25809	0.0716755	73.3596	3.24831e-36	Baseline expression (KET, Pre)	5.05886e-35	5.23466	5.25809	5.26403	5.23021	5.1863	0.0439125	-0.00593737	0.0278791	0.077729	-0.0498499
KXD1	(Intercept)	4.59767	0.0453024	101.488	3.26222e-36	Baseline expression (KET, Pre)	5.07576e-35	4.62816	4.59767	4.5819	4.69459	4.63847	0.0561187	0.0157665	-0.0969204	-0.0565681	-0.0403522
RPS3AP6	(Intercept)	7.4571	0.0644975	115.619	3.35811e-36	Baseline expression (KET, Pre)	5.22004e-35	7.46076	7.4571	7.36467	7.52469	7.49659	0.0281036	0.092427	-0.0675871	-0.13191	0.0643234
ZNF33A	(Intercept)	4.06706	0.0580824	70.0222	3.43974e-36	Baseline expression (KET, Pre)	5.34193e-35	4.13722	4.06706	4.06974	4.12508	4.28702	-0.161942	-0.00268017	-0.058016	-0.217278	0.159262
TMBIM6	(Intercept)	7.37338	0.0506037	145.708	3.46496e-36	Baseline expression (KET, Pre)	5.37604e-35	7.33426	7.37338	7.33631	7.30342	7.32393	-0.0205029	0.0370694	0.0699589	0.0123866	0.0575723
OLA1	(Intercept)	5.61595	0.064676	86.8321	3.5133e-36	Baseline expression (KET, Pre)	5.44595e-35	5.63474	5.61595	5.59644	5.59451	5.73207	-0.137563	0.0195128	0.0214455	-0.13563	0.157076
ENTR1	(Intercept)	3.59243	0.0487178	73.7395	3.59321e-36	Baseline expression (KET, Pre)	5.56459e-35	3.47803	3.59243	3.49915	3.44275	3.37778	0.064978	0.0932801	0.14967	0.121368	0.0283021
NDUFA13	(Intercept)	7.18286	0.0790913	90.8173	3.61398e-36	Baseline expression (KET, Pre)	5.58686e-35	7.10725	7.18286	7.06391	7.17159	7.01064	0.160943	0.11895	0.0112742	0.0532677	-0.0419935
HDAC6	(Intercept)	4.85197	0.0714376	67.919	3.61433e-36	Baseline expression (KET, Pre)	5.58686e-35	4.86661	4.85197	4.86412	4.94602	4.80432	0.141693	-0.0121486	-0.0940444	0.0597977	-0.153842
CLOCK	(Intercept)	3.91287	0.0576171	67.9117	3.62671e-36	Baseline expression (KET, Pre)	5.60063e-35	4.02764	3.91287	3.83439	4.12974	4.23355	-0.103803	0.0784815	-0.216869	-0.399153	0.182284
NKIRAS1	(Intercept)	3.91792	0.0571051	68.609	3.63e-36	Baseline expression (KET, Pre)	5.60063e-35	4.01155	3.91792	4.02151	3.9728	4.13395	-0.161155	-0.103585	-0.0548768	-0.112447	0.0575698
AC005332.6	(Intercept)	4.0993	0.0468056	87.5813	3.70937e-36	Baseline expression (KET, Pre)	5.71775e-35	4.14251	4.0993	4.18329	4.0941	4.19335	-0.099241	-0.0839946	0.00519283	-0.0100536	0.0152464
EPN2	(Intercept)	4.52038	0.0609718	74.1389	3.84869e-36	Baseline expression (KET, Pre)	5.92698e-35	4.47713	4.52038	4.52271	4.43259	4.43286	-0.000273619	-0.00232523	0.0877954	0.089847	-0.00205161
TCEAL4	(Intercept)	5.23316	0.072819	71.8653	3.85828e-36	Baseline expression (KET, Pre)	5.93623e-35	5.16458	5.23316	5.20885	5.15889	5.05743	0.101456	0.0243105	0.0742673	0.151413	-0.0771454
YWHAH	(Intercept)	5.4846	0.0809746	67.7323	3.94479e-36	Baseline expression (KET, Pre)	6.0637e-35	5.30882	5.4846	5.46784	5.18515	5.09769	0.0874585	0.0167594	0.299442	0.370141	-0.0706991
UCKL1	(Intercept)	5.28595	0.0678528	77.9032	4.05717e-36	Baseline expression (KET, Pre)	6.23066e-35	5.21798	5.28595	5.21713	5.18453	5.18432	0.000208601	0.0688182	0.101417	0.0328074	0.0686096
NATD1	(Intercept)	6.13531	0.0797209	76.9599	4.09015e-36	Baseline expression (KET, Pre)	6.27549e-35	5.99767	6.13531	6.10175	5.86178	5.89182	-0.0300467	0.0335619	0.273535	0.209926	0.0636085
COPA	(Intercept)	5.54346	0.0460762	120.311	4.10795e-36	Baseline expression (KET, Pre)	6.29696e-35	5.58258	5.54346	5.61161	5.54983	5.62543	-0.075597	-0.0681493	-0.00637213	-0.0138198	0.00744768
COPS5	(Intercept)	6.24147	0.0676017	92.3272	4.13608e-36	Baseline expression (KET, Pre)	6.3342e-35	6.25357	6.24147	6.21923	6.22471	6.32886	-0.104143	0.0222435	0.0167584	-0.109628	0.126386
SIAE	(Intercept)	4.79453	0.0626201	76.5654	4.20223e-36	Baseline expression (KET, Pre)	6.42957e-35	4.84928	4.79453	4.86451	4.80624	4.93184	-0.125608	-0.069973	-0.0117016	-0.0673363	0.0556347
MRPL33	(Intercept)	6.46141	0.0724061	89.2384	4.2081e-36	Baseline expression (KET, Pre)	6.4326e-35	6.42966	6.46141	6.398	6.39397	6.46528	-0.0713158	0.0634099	0.0674415	-0.0672842	0.134726
CIPC	(Intercept)	6.92533	0.0833511	83.0863	4.38968e-36	Baseline expression (KET, Pre)	6.70399e-35	6.88771	6.92533	7.03003	6.71976	6.87571	-0.155952	-0.104696	0.205576	0.15432	0.0512556
TSPAN31	(Intercept)	3.59887	0.0525663	68.4633	4.40135e-36	Baseline expression (KET, Pre)	6.71561e-35	3.59388	3.59887	3.64901	3.56305	3.56459	-0.00153884	-0.0501456	0.0358143	0.0844211	-0.0486068
MMGT1	(Intercept)	4.0359	0.0576535	70.0028	4.4368e-36	Baseline expression (KET, Pre)	6.76346e-35	4.04033	4.0359	3.98457	4.0697	4.07113	-0.00143586	0.0513299	-0.0337959	-0.0865616	0.0527657
IDH3G	(Intercept)	5.08835	0.065594	77.5735	4.44885e-36	Baseline expression (KET, Pre)	6.77559e-35	5.11237	5.08835	5.03895	5.18037	5.14183	0.03854	0.049405	-0.0920109	-0.102876	0.0108651
GOLGA3	(Intercept)	4.87815	0.0533951	91.3595	4.48139e-36	Baseline expression (KET, Pre)	6.81888e-35	4.9383	4.87815	4.90785	5.04767	4.91953	0.128138	-0.0296988	-0.169524	-0.0116866	-0.157837
ATP6V0B	(Intercept)	4.98126	0.0488529	101.964	4.51871e-36	Baseline expression (KET, Pre)	6.86936e-35	4.9058	4.98126	4.95635	4.87817	4.80741	0.0707677	0.0249142	0.103088	0.148941	-0.0458535
G3BP1	(Intercept)	6.10763	0.0575464	106.134	4.63354e-36	Baseline expression (KET, Pre)	7.031e-35	6.07493	6.10763	6.18105	5.98004	6.03099	-0.0509478	-0.0734244	0.127586	0.150063	-0.0224767
SYMPK	(Intercept)	5.28943	0.0715922	73.8828	4.62942e-36	Baseline expression (KET, Pre)	7.031e-35	5.26395	5.28943	5.33539	5.24165	5.18935	0.0523022	-0.0459646	0.0477775	0.146044	-0.0982668
PDCD2	(Intercept)	4.33054	0.039675	109.15	4.65019e-36	Baseline expression (KET, Pre)	7.04981e-35	4.28878	4.33054	4.31367	4.27436	4.23655	0.0378134	0.0168702	0.0561799	0.077123	-0.0209432
AP1G1	(Intercept)	4.93334	0.0455939	108.202	4.66033e-36	Baseline expression (KET, Pre)	7.05598e-35	4.85959	4.93334	4.92605	4.77952	4.79944	-0.0199175	0.00729034	0.153813	0.126605	0.0272078
ACIN1	(Intercept)	5.60951	0.0635311	88.2955	4.66279e-36	Baseline expression (KET, Pre)	7.05598e-35	5.69727	5.60951	5.60557	5.853	5.72102	0.13198	0.00393979	-0.243494	-0.115453	-0.128041
PELP1	(Intercept)	5.37748	0.0793732	67.7494	4.67637e-36	Baseline expression (KET, Pre)	7.07008e-35	5.37385	5.37748	5.37492	5.43199	5.31099	0.121	0.00256399	-0.0545097	0.0639262	-0.118436
NUB1	(Intercept)	4.92767	0.0415251	118.667	4.79589e-36	Baseline expression (KET, Pre)	7.24415e-35	4.93606	4.92767	4.92995	4.88287	5.00375	-0.120881	-0.00227814	0.0447998	-0.0738027	0.118602
RPL4P5	(Intercept)	5.63269	0.0601639	93.6224	4.84554e-36	Baseline expression (KET, Pre)	7.31248e-35	5.6439	5.63269	5.57222	5.66328	5.70742	-0.0441341	0.0604657	-0.0305943	-0.135194	0.1046
SAP18	(Intercept)	6.73463	0.0347714	193.683	5.03216e-36	Baseline expression (KET, Pre)	7.58719e-35	6.71667	6.73463	6.67907	6.71733	6.73566	-0.0183329	0.0555617	0.017302	-0.0565926	0.0738946
BMPR1A	(Intercept)	4.3742	0.0629654	69.4699	5.04459e-36	Baseline expression (KET, Pre)	7.59901e-35	4.32094	4.3742	4.31046	4.27915	4.31997	-0.0408204	0.0637452	0.0950592	-0.00950642	0.104566
ZNF609	(Intercept)	3.75247	0.0558556	67.1816	5.11345e-36	Baseline expression (KET, Pre)	7.69575e-35	3.65156	3.75247	3.68832	3.52956	3.6359	-0.106337	0.0641492	0.222907	0.0524211	0.170486
RBM26	(Intercept)	4.52465	0.0609969	74.1783	5.1425e-36	Baseline expression (KET, Pre)	7.73217e-35	4.6015	4.52465	4.48841	4.70394	4.689	0.0149373	0.0362355	-0.179295	-0.200594	0.0212982
PSEN1	(Intercept)	3.69805	0.0550569	67.1678	5.147e-36	Baseline expression (KET, Pre)	7.73217e-35	3.72434	3.69805	3.74037	3.73979	3.71915	0.0206345	-0.0423189	-0.0417369	0.0212165	-0.0629534
MSL3	(Intercept)	4.63544	0.0616776	75.156	5.1972e-36	Baseline expression (KET, Pre)	7.80051e-35	4.6936	4.63544	4.63572	4.71049	4.79275	-0.0822642	-0.000288306	-0.0750514	-0.157027	0.0819759
CALM2	(Intercept)	6.90114	0.0925912	74.5335	5.27345e-36	Baseline expression (KET, Pre)	7.90778e-35	6.78576	6.90114	6.88107	6.71101	6.64982	0.0611994	0.0200676	0.190127	0.231259	-0.0411318
NDUFS1	(Intercept)	8.21413	0.0804692	102.078	5.28526e-36	Baseline expression (KET, Pre)	7.91833e-35	8.21702	8.21413	8.20712	8.16199	8.28484	-0.122849	0.00700651	0.0521308	-0.0777252	0.129856
C10orf71	(Intercept)	8.55169	0.0979429	87.313	5.33468e-36	Baseline expression (KET, Pre)	7.98513e-35	8.47906	8.55169	8.6304	8.33899	8.39518	-0.0561904	-0.078715	0.212701	0.235226	-0.0225246
TOR1AIP1	(Intercept)	5.36632	0.0653264	82.1462	5.61754e-36	Baseline expression (KET, Pre)	8.40094e-35	5.43481	5.36632	5.44853	5.41323	5.51115	-0.0979132	-0.0822136	-0.0469161	-0.0626156	0.0156995
DNAJA3	(Intercept)	6.35883	0.0698287	91.0633	5.63125e-36	Baseline expression (KET, Pre)	8.41384e-35	6.34878	6.35883	6.35359	6.34212	6.34058	0.00153991	0.00524088	0.0167087	0.0130077	0.00370098
PYROXD1	(Intercept)	3.55889	0.0496204	71.7223	5.64238e-36	Baseline expression (KET, Pre)	8.42287e-35	3.62204	3.55889	3.61545	3.6059	3.70792	-0.102012	-0.0565633	-0.0470194	-0.092468	0.0454486
PPP2R3B	(Intercept)	6.65111	0.0872536	76.2273	5.73264e-36	Baseline expression (KET, Pre)	8.5499e-35	6.63778	6.65111	6.5659	6.72952	6.60457	0.124951	0.085203	-0.0784166	-0.038669	-0.0397476
AK6	(Intercept)	4.02199	0.060097	66.9249	5.77498e-36	Baseline expression (KET, Pre)	8.60529e-35	4.01716	4.02199	4.07167	3.96373	4.01127	-0.0475421	-0.0496795	0.0582556	0.060393	-0.00213745
CLSTN1	(Intercept)	4.80298	0.0718752	66.8238	6.05923e-36	Baseline expression (KET, Pre)	9.02074e-35	4.92932	4.80298	4.72705	5.13559	5.05166	0.0839281	0.0759288	-0.332616	-0.324617	-0.00799928
FBRSL1	(Intercept)	5.52363	0.0764096	72.2898	6.40849e-36	Baseline expression (KET, Pre)	9.53213e-35	5.44928	5.52363	5.50547	5.42189	5.34614	0.0757519	0.0181555	0.101742	0.159338	-0.0575964
ST3GAL1	(Intercept)	6.85413	0.0910393	75.2876	6.42756e-36	Baseline expression (KET, Pre)	9.55191e-35	6.50783	6.85413	6.78265	6.25479	6.13975	0.115033	0.0714772	0.599341	0.642896	-0.0435553
MRPS2	(Intercept)	4.69069	0.0574249	81.6838	6.51687e-36	Baseline expression (KET, Pre)	9.67595e-35	4.68475	4.69069	4.65381	4.66103	4.73348	-0.0724413	0.0368822	0.0296531	-0.0796703	0.109323
FXN	(Intercept)	4.18175	0.0565884	73.8976	6.56814e-36	Baseline expression (KET, Pre)	9.74333e-35	4.22874	4.18175	4.17317	4.23532	4.32473	-0.0894176	0.00857697	-0.0535692	-0.151564	0.0979946
TMED10	(Intercept)	6.22355	0.0458865	135.629	6.58221e-36	Baseline expression (KET, Pre)	9.74674e-35	6.2228	6.22355	6.1597	6.26623	6.24171	0.0245266	0.0638451	-0.0426845	-0.0820029	0.0393185
RBMX	(Intercept)	5.72645	0.0557995	102.625	6.5776e-36	Baseline expression (KET, Pre)	9.74674e-35	5.81418	5.72645	5.85406	5.80138	5.87484	-0.0734576	-0.127615	-0.0749308	-0.0207734	-0.0541573
ECI2	(Intercept)	6.33695	0.0715069	88.6202	6.58835e-36	Baseline expression (KET, Pre)	9.74711e-35	6.32526	6.33695	6.29972	6.28093	6.38343	-0.102501	0.0372335	0.0560212	-0.0837136	0.139735
MRRF	(Intercept)	4.46903	0.0635594	70.3126	6.68933e-36	Baseline expression (KET, Pre)	9.88767e-35	4.49436	4.46903	4.45909	4.48682	4.56248	-0.0756567	0.00993693	-0.0177948	-0.103388	0.0855936
LARP4B	(Intercept)	5.69285	0.0533851	106.637	6.72189e-36	Baseline expression (KET, Pre)	9.92693e-35	5.65963	5.69285	5.68272	5.60588	5.65707	-0.0511899	0.0101272	0.0869665	0.0256494	0.0613171
PMF1	(Intercept)	5.40062	0.054458	99.1704	6.83958e-36	Baseline expression (KET, Pre)	1.00917e-34	5.3315	5.40062	5.29946	5.36908	5.25685	0.112227	0.101157	0.0315421	0.042612	-0.0110699
COX4I1	(Intercept)	8.90705	0.0757435	117.595	6.87673e-36	Baseline expression (KET, Pre)	1.01375e-34	8.83901	8.90705	8.79473	8.8765	8.77774	0.0987671	0.112326	0.030549	0.0169904	0.0135586
EPRS1	(Intercept)	5.37203	0.0439453	122.244	6.92204e-36	Baseline expression (KET, Pre)	1.01862e-34	5.43866	5.37203	5.42356	5.43127	5.52778	-0.0965099	-0.0515361	-0.0592406	-0.104214	0.0449738
MAN2C1	(Intercept)	5.80726	0.0872678	66.5453	6.91922e-36	Baseline expression (KET, Pre)	1.01862e-34	5.7568	5.80726	5.75981	5.81416	5.64597	0.168188	0.0474508	-0.00690316	0.113834	-0.120737
PNPLA4	(Intercept)	4.73091	0.0678226	69.7542	6.97152e-36	Baseline expression (KET, Pre)	1.02499e-34	4.71438	4.73091	4.70028	4.68748	4.73886	-0.0513776	0.0306319	0.0434298	-0.0385797	0.0820094
KIF1C	(Intercept)	9.83311	0.113731	86.4594	6.98133e-36	Baseline expression (KET, Pre)	1.02552e-34	9.77314	9.83311	9.80879	9.80903	9.64165	0.167383	0.0243143	0.024074	0.167142	-0.143068
NCOA6	(Intercept)	3.87022	0.0520205	74.3978	6.99266e-36	Baseline expression (KET, Pre)	1.02627e-34	3.80401	3.87022	3.86573	3.69967	3.78043	-0.0807595	0.00448704	0.170549	0.0853025	0.0852466
FBH1	(Intercept)	4.37406	0.0537447	81.3858	7.09046e-36	Baseline expression (KET, Pre)	1.0397e-34	4.38528	4.37406	4.40378	4.40372	4.35956	0.0441544	-0.0297183	-0.0296574	0.0442154	-0.0738727
PALMD	(Intercept)	6.16853	0.0917006	67.2681	7.12064e-36	Baseline expression (KET, Pre)	1.04321e-34	6.04561	6.16853	6.35069	5.82972	5.83348	-0.00375952	-0.182157	0.338808	0.517205	-0.178397
FNTB	(Intercept)	4.06437	0.0526682	77.1694	7.13214e-36	Baseline expression (KET, Pre)	1.04397e-34	3.99664	4.06437	4.04482	3.92584	3.95152	-0.0256845	0.0195518	0.138532	0.0932962	0.0452362
SMTN	(Intercept)	6.92051	0.0770777	89.7861	7.25569e-36	Baseline expression (KET, Pre)	1.06111e-34	6.97325	6.92051	6.91567	7.05749	6.99935	0.0581447	0.0048371	-0.13698	-0.0836727	-0.0533076
RNF181	(Intercept)	3.98108	0.0530074	75.1042	7.27756e-36	Baseline expression (KET, Pre)	1.06337e-34	4.01864	3.98108	3.93132	4.0839	4.07826	0.00563662	0.0497561	-0.10282	-0.14694	0.0441195
MTHFR	(Intercept)	5.19359	0.0781954	66.4181	7.35296e-36	Baseline expression (KET, Pre)	1.07344e-34	4.96449	5.19359	5.0783	4.85889	4.72719	0.131703	0.11529	0.3347	0.351114	-0.0164138
PDS5A	(Intercept)	4.53631	0.0627624	72.2775	7.38098e-36	Baseline expression (KET, Pre)	1.07658e-34	4.45331	4.53631	4.58329	4.34668	4.34697	-0.000290766	-0.0469765	0.18963	0.236316	-0.0466857
MLIP	(Intercept)	6.06074	0.0912784	66.3984	7.42261e-36	Baseline expression (KET, Pre)	1.0817e-34	5.9541	6.06074	6.31733	5.66648	5.77183	-0.105348	-0.25659	0.394256	0.545498	-0.151242
DYRK1A	(Intercept)	5.67917	0.0705638	80.4827	7.50407e-36	Baseline expression (KET, Pre)	1.09261e-34	5.5538	5.67917	5.78057	5.34868	5.40677	-0.0580935	-0.101402	0.330489	0.373797	-0.0433083
DIDO1	(Intercept)	4.91188	0.0491305	99.9762	7.57344e-36	Baseline expression (KET, Pre)	1.10174e-34	4.75571	4.91188	4.92733	4.65617	4.52745	0.128719	-0.0154532	0.255708	0.39988	-0.144172
MFSD11	(Intercept)	3.83677	0.0578249	66.3516	7.59065e-36	Baseline expression (KET, Pre)	1.10328e-34	3.97735	3.83677	3.87798	4.072	4.12265	-0.0506485	-0.0412062	-0.235225	-0.244667	0.00944229
SF3B5	(Intercept)	4.86072	0.0497806	97.643	7.86431e-36	Baseline expression (KET, Pre)	1.14205e-34	4.89485	4.86072	4.84604	4.96382	4.90882	0.0550051	0.0146872	-0.103098	-0.0627804	-0.0403179
METTL3	(Intercept)	4.14144	0.0546125	75.833	7.89648e-36	Baseline expression (KET, Pre)	1.14572e-34	4.1279	4.14144	4.20788	4.0709	4.09139	-0.0204924	-0.0664447	0.0705337	0.116486	-0.0459523
PSPC1	(Intercept)	4.07886	0.0524092	77.8272	7.97604e-36	Baseline expression (KET, Pre)	1.15625e-34	4.03021	4.07886	4.08569	4.00479	3.9515	0.0532869	-0.00682415	0.0740746	0.134186	-0.0601111
KLHDC10	(Intercept)	4.18361	0.0597008	70.0763	8.12395e-36	Baseline expression (KET, Pre)	1.17666e-34	4.26636	4.18361	4.32464	4.234	4.32319	-0.0891959	-0.141026	-0.0503846	0.00144567	-0.0518303
ISY1	(Intercept)	4.12346	0.0601835	68.5147	8.4596e-36	Baseline expression (KET, Pre)	1.2242e-34	4.08919	4.12346	4.13238	4.12681	3.97412	0.152695	-0.00892705	-0.0033589	0.158263	-0.161622
INTS3	(Intercept)	4.8971	0.0565842	86.5453	8.48645e-36	Baseline expression (KET, Pre)	1.22702e-34	4.98548	4.8971	4.9183	5.10941	5.0171	0.0923052	-0.021198	-0.212309	-0.0988057	-0.113503
TMEM201	(Intercept)	5.47903	0.0828756	66.1115	8.51753e-36	Baseline expression (KET, Pre)	1.23043e-34	5.32502	5.47903	5.41311	5.29242	5.11552	0.176899	0.0659218	0.186608	0.297585	-0.110978
MRPL45	(Intercept)	4.89819	0.0535602	91.4521	8.57617e-36	Baseline expression (KET, Pre)	1.23782e-34	4.98163	4.89819	4.94721	4.96333	5.11778	-0.154448	-0.0490199	-0.065137	-0.170565	0.105428
SKP1	(Intercept)	7.2789	0.0518762	140.313	8.58612e-36	Baseline expression (KET, Pre)	1.23818e-34	7.27481	7.2789	7.24531	7.26231	7.31274	-0.0504237	0.0335915	0.0165907	-0.0674245	0.0840152
FIS1	(Intercept)	6.59128	0.0786861	83.7667	8.75116e-36	Baseline expression (KET, Pre)	1.26088e-34	6.49268	6.59128	6.43852	6.57409	6.36682	0.207276	0.152763	0.0171899	0.0717022	-0.0545123
MIEF1	(Intercept)	4.00967	0.0607472	66.0057	8.96193e-36	Baseline expression (KET, Pre)	1.29013e-34	3.93977	4.00967	4.10889	3.80517	3.83538	-0.0302104	-0.0992205	0.204498	0.273508	-0.0690101
PHF1	(Intercept)	4.73855	0.0718622	65.9394	9.25295e-36	Baseline expression (KET, Pre)	1.33087e-34	4.71758	4.73855	4.76369	4.7939	4.57418	0.219716	-0.025144	-0.0553508	0.189509	-0.24486
SUMO1	(Intercept)	5.7158	0.0541553	105.545	9.33715e-36	Baseline expression (KET, Pre)	1.34181e-34	5.73593	5.7158	5.75731	5.69304	5.77756	-0.0845168	-0.0415103	0.0227596	-0.0202469	0.0430065
POLR2L	(Intercept)	5.00192	0.0523289	95.5861	9.3987e-36	Baseline expression (KET, Pre)	1.34948e-34	4.95981	5.00192	4.90816	4.97204	4.95711	0.0149261	0.0937524	0.0298787	-0.0489476	0.0788263
UROD	(Intercept)	5.23769	0.0492206	106.413	9.40868e-36	Baseline expression (KET, Pre)	1.34975e-34	5.23703	5.23769	5.16901	5.30114	5.24029	0.0608547	0.0686876	-0.0634482	-0.0712812	0.00783291
PCF11	(Intercept)	5.08416	0.0695546	73.096	9.42387e-36	Baseline expression (KET, Pre)	1.35075e-34	4.8406	5.08416	5.07868	4.60496	4.59462	0.0103433	0.00548204	0.479199	0.48406	-0.00486125
BPTF	(Intercept)	4.24069	0.0632419	67.0551	9.60536e-36	Baseline expression (KET, Pre)	1.37558e-34	4.29403	4.24069	4.13832	4.38258	4.41456	-0.0319779	0.102371	-0.141891	-0.276239	0.134349
ASCC2	(Intercept)	4.58599	0.0626959	73.1465	9.64159e-36	Baseline expression (KET, Pre)	1.37957e-34	4.62028	4.58599	4.53896	4.73163	4.62454	0.107088	0.0470291	-0.145643	-0.0855844	-0.0600586
GABARAP	(Intercept)	7.03479	0.0495405	142.001	9.65822e-36	Baseline expression (KET, Pre)	1.38076e-34	7.01789	7.03479	6.9539	7.01672	7.06614	-0.0494254	0.0808906	0.018073	-0.112243	0.130316
EXOC5	(Intercept)	3.79519	0.0576966	65.7784	1.00004e-35	Baseline expression (KET, Pre)	1.42845e-34	3.78285	3.79519	3.84156	3.69219	3.80248	-0.110291	-0.0463699	0.102999	0.0390786	0.0639209
DYRK2	(Intercept)	4.88839	0.0743233	65.772	1.00312e-35	Baseline expression (KET, Pre)	1.43161e-34	5.17497	4.88839	4.86185	5.38251	5.56713	-0.184623	0.0265353	-0.494122	-0.70528	0.211158
PHLDB1	(Intercept)	6.14444	0.0882294	69.6417	1.02305e-35	Baseline expression (KET, Pre)	1.45879e-34	6.14224	6.14444	6.07085	6.26287	6.09081	0.172062	0.0735934	-0.118423	-0.0199543	-0.0984684
ERAL1	(Intercept)	4.95462	0.0507464	97.6349	1.02414e-35	Baseline expression (KET, Pre)	1.45909e-34	4.94853	4.95462	4.93488	4.92596	4.97865	-0.0526815	0.0197406	0.0286522	-0.0437699	0.0724221
SYNJ2BP	(Intercept)	5.47858	0.058535	93.595	1.026e-35	Baseline expression (KET, Pre)	1.46048e-34	5.53264	5.47858	5.53509	5.45726	5.65962	-0.202368	-0.0565046	0.021327	-0.124536	0.145863
OPTN	(Intercept)	9.15483	0.0868779	105.376	1.0316e-35	Baseline expression (KET, Pre)	1.46719e-34	9.12348	9.15483	9.09361	9.17417	9.07131	0.102861	0.0612242	-0.0193436	0.0222929	-0.0416365
BTBD1	(Intercept)	7.97254	0.0888829	89.6971	1.04206e-35	Baseline expression (KET, Pre)	1.4808e-34	7.99098	7.97254	7.9565	7.98963	8.04525	-0.0556221	0.016044	-0.0170866	-0.0887526	0.071666
PRPF6	(Intercept)	5.73774	0.0799064	71.8057	1.0651e-35	Baseline expression (KET, Pre)	1.51224e-34	5.66272	5.73774	5.71882	5.70245	5.49185	0.210602	0.0189206	0.0352864	0.226967	-0.191681
RSRC2	(Intercept)	5.29748	0.0508335	104.213	1.08087e-35	Baseline expression (KET, Pre)	1.53331e-34	5.24372	5.29748	5.32012	5.17557	5.18169	-0.00612283	-0.0226326	0.121916	0.138425	-0.0165098
PLAAT1	(Intercept)	4.43895	0.066669	66.5819	1.08745e-35	Baseline expression (KET, Pre)	1.54133e-34	4.42967	4.43895	4.34923	4.41371	4.51677	-0.103065	0.0897205	0.0252436	-0.167542	0.192786
AP001000.1	(Intercept)	5.17896	0.0638605	81.098	1.09829e-35	Baseline expression (KET, Pre)	1.55536e-34	5.11561	5.17896	5.2661	4.99954	5.01785	-0.0183025	-0.0871403	0.179414	0.248251	-0.0688378
OTUD4	(Intercept)	5.36118	0.0759196	70.6166	1.11243e-35	Baseline expression (KET, Pre)	1.5727e-34	5.4117	5.36118	5.40771	5.40121	5.47669	-0.0754841	-0.0465282	-0.0400261	-0.0689821	0.0289559
FBXL3	(Intercept)	4.28208	0.0593287	72.1754	1.11218e-35	Baseline expression (KET, Pre)	1.5727e-34	4.33504	4.28208	4.26935	4.41299	4.37574	0.0372508	0.0127286	-0.130912	-0.106389	-0.0245222
PRDX3	(Intercept)	7.45072	0.06896	108.044	1.12133e-35	Baseline expression (KET, Pre)	1.58392e-34	7.43822	7.45072	7.43638	7.38626	7.47952	-0.0932648	0.0143402	0.0644615	-0.0431434	0.107605
APOBEC2	(Intercept)	8.23662	0.0784145	105.039	1.14333e-35	Baseline expression (KET, Pre)	1.61362e-34	8.25499	8.23662	8.13837	8.32485	8.32013	0.00472284	0.098246	-0.0882327	-0.181756	0.0935231
AKR7A2	(Intercept)	4.54778	0.0569786	79.8156	1.14812e-35	Baseline expression (KET, Pre)	1.61893e-34	4.5012	4.54778	4.44049	4.57548	4.44104	0.134438	0.107287	-0.0277002	-0.000549167	-0.027151
RSAD1	(Intercept)	5.62507	0.0626225	89.8251	1.14904e-35	Baseline expression (KET, Pre)	1.61893e-34	5.57431	5.62507	5.63684	5.53676	5.49859	0.0381752	-0.0117699	0.0883066	0.138252	-0.0499451
SETD6	(Intercept)	3.54104	0.0540914	65.464	1.16446e-35	Baseline expression (KET, Pre)	1.63925e-34	3.60155	3.54104	3.62646	3.634	3.60472	0.0292812	-0.0854162	-0.0929604	0.021737	-0.114697
MTPAP	(Intercept)	4.06158	0.0611027	66.4715	1.19573e-35	Baseline expression (KET, Pre)	1.68184e-34	4.01289	4.06158	4.16824	3.85542	3.96632	-0.110908	-0.106656	0.206169	0.201917	0.00425202
WDR61	(Intercept)	4.10651	0.0577279	71.1357	1.20307e-35	Baseline expression (KET, Pre)	1.6893e-34	4.01791	4.10651	3.95907	4.06439	3.94165	0.122737	0.14744	0.0421237	0.0174207	0.024703
GATAD2B	(Intercept)	4.97299	0.0451642	110.109	1.20236e-35	Baseline expression (KET, Pre)	1.6893e-34	4.9216	4.97299	4.95886	4.89138	4.86317	0.0282102	0.0141346	0.0816094	0.0956851	-0.0140757
NDUFAB1	(Intercept)	6.57247	0.0800661	82.0881	1.22644e-35	Baseline expression (KET, Pre)	1.72066e-34	6.52753	6.57247	6.50193	6.50896	6.52678	-0.0178126	0.0705409	0.0635068	-0.0248467	0.0883535
PDXDC1	(Intercept)	5.77898	0.0435452	132.712	1.2348e-35	Baseline expression (KET, Pre)	1.73091e-34	5.75781	5.77898	5.76784	5.71428	5.77012	-0.055837	0.0111345	0.0646935	-0.00227792	0.0669715
HSPB7	(Intercept)	10.2542	0.113381	90.4405	1.23594e-35	Baseline expression (KET, Pre)	1.73105e-34	10.0987	10.2542	10.1898	9.99082	9.95996	0.0308585	0.0644783	0.26343	0.22981	0.0336198
NDUFB11	(Intercept)	6.68659	0.0619034	108.017	1.26359e-35	Baseline expression (KET, Pre)	1.76828e-34	6.6686	6.68659	6.62602	6.69897	6.66282	0.0361474	0.0605775	-0.012372	-0.036802	0.02443
POLR3A	(Intercept)	4.23346	0.0616866	68.6286	1.2706e-35	Baseline expression (KET, Pre)	1.77659e-34	4.202	4.23346	4.25563	4.18559	4.13333	0.0522612	-0.022166	0.047877	0.122304	-0.0744272
UBR5	(Intercept)	4.52885	0.0693961	65.2609	1.28525e-35	Baseline expression (KET, Pre)	1.79555e-34	4.39031	4.52885	4.61756	4.19416	4.22068	-0.0265286	-0.0887111	0.334695	0.396877	-0.0621825
SURF4	(Intercept)	5.56721	0.0670693	83.0068	1.29187e-35	Baseline expression (KET, Pre)	1.80327e-34	5.51221	5.56721	5.5698	5.5266	5.38522	0.141375	-0.00259542	0.0406108	0.184581	-0.14397
SMARCA4	(Intercept)	4.84399	0.0742579	65.2319	1.30352e-35	Baseline expression (KET, Pre)	1.81801e-34	4.86602	4.84399	4.792	4.99978	4.82833	0.171454	0.0519884	-0.155798	-0.0363322	-0.119466
USF1	(Intercept)	4.294	0.0647934	66.2721	1.31318e-35	Baseline expression (KET, Pre)	1.82994e-34	4.32973	4.294	4.28212	4.45335	4.28945	0.163896	0.0118724	-0.15935	-0.00732572	-0.152024
SELENOF	(Intercept)	4.41791	0.0668248	66.1118	1.36168e-35	Baseline expression (KET, Pre)	1.89593e-34	4.45719	4.41791	4.44137	4.48809	4.4814	0.00669059	-0.0234636	-0.0701858	-0.0400316	-0.0301541
TMEM161B-AS1	(Intercept)	4.09691	0.0628985	65.1353	1.36638e-35	Baseline expression (KET, Pre)	1.89997e-34	4.07984	4.09691	4.08784	4.00168	4.13293	-0.131244	0.00906817	0.0952288	-0.0450839	0.140313
FBXO45	(Intercept)	3.87687	0.0595209	65.1345	1.36688e-35	Baseline expression (KET, Pre)	1.89997e-34	3.82421	3.87687	3.85353	3.74761	3.81884	-0.0712308	0.0233406	0.129258	0.0346861	0.0945714
BLVRB	(Intercept)	5.17153	0.0721622	71.6653	1.38891e-35	Baseline expression (KET, Pre)	1.92898e-34	5.09226	5.17153	5.11243	5.09316	4.9919	0.101258	0.0590938	0.078368	0.120532	-0.0421645
PTP4A3	(Intercept)	8.57605	0.107439	79.8225	1.40496e-35	Baseline expression (KET, Pre)	1.94963e-34	8.44369	8.57605	8.48627	8.41183	8.30063	0.111196	0.0897756	0.164221	0.185641	-0.02142
PINK1	(Intercept)	8.76556	0.0889703	98.5223	1.4106e-35	Baseline expression (KET, Pre)	1.95582e-34	8.68088	8.76556	8.67158	8.70062	8.58576	0.114858	0.0939766	0.0649426	0.0858239	-0.0208813
RNF31	(Intercept)	5.0718	0.0772711	65.6364	1.44015e-35	Baseline expression (KET, Pre)	1.99513e-34	5.04373	5.0718	5.0322	5.06262	5.00832	0.054296	0.0395944	0.00918317	0.0238847	-0.0147016
CRIPT	(Intercept)	3.48457	0.0527787	66.0222	1.47817e-35	Baseline expression (KET, Pre)	2.04437e-34	3.55512	3.48457	3.58764	3.53827	3.61	-0.0717343	-0.103078	-0.0537016	-0.0223579	-0.0313437
CLTC	(Intercept)	5.3352	0.0762296	69.9886	1.47743e-35	Baseline expression (KET, Pre)	2.04437e-34	5.21698	5.3352	5.43566	5.06892	5.02812	0.0408003	-0.100458	0.266281	0.407539	-0.141258
MTM1	(Intercept)	3.00791	0.0461541	65.1709	1.49536e-35	Baseline expression (KET, Pre)	2.06642e-34	3.00306	3.00791	2.99403	2.96196	3.04834	-0.0863739	0.0138746	0.0459405	-0.054308	0.100249
KAT8	(Intercept)	5.35011	0.0592797	90.2521	1.50168e-35	Baseline expression (KET, Pre)	2.07342e-34	5.28845	5.35011	5.27348	5.33004	5.20016	0.129878	0.0766296	0.020077	0.0733254	-0.0532484
MBD4	(Intercept)	3.75865	0.0569587	65.9891	1.52341e-35	Baseline expression (KET, Pre)	2.10168e-34	3.77385	3.75865	3.80206	3.7241	3.81057	-0.0864658	-0.0434106	0.0345493	-0.00850587	0.0430551
NEPRO	(Intercept)	5.03285	0.0615711	81.7405	1.53638e-35	Baseline expression (KET, Pre)	2.11779e-34	5.049	5.03285	5.08006	4.98981	5.09328	-0.103466	-0.047211	0.0430384	-0.0132167	0.0562551
FAM219A	(Intercept)	4.80212	0.0738259	65.0466	1.55421e-35	Baseline expression (KET, Pre)	2.14059e-34	4.67986	4.80212	4.84179	4.55611	4.51941	0.0366987	-0.0396643	0.246009	0.322372	-0.0763631
CNOT7	(Intercept)	5.64521	0.0654278	86.2815	1.56833e-35	Baseline expression (KET, Pre)	2.15824e-34	5.68688	5.64521	5.61956	5.68259	5.80016	-0.117568	0.0256518	-0.0373788	-0.180599	0.14322
CWC25	(Intercept)	3.54875	0.0449987	78.8633	1.58551e-35	Baseline expression (KET, Pre)	2.18007e-34	3.50105	3.54875	3.59501	3.4603	3.40015	0.0601496	-0.0462674	0.0884409	0.194858	-0.106417
FAM160A1	(Intercept)	5.73807	0.0823842	69.6502	1.59329e-35	Baseline expression (KET, Pre)	2.18896e-34	5.68431	5.73807	5.80456	5.55824	5.63638	-0.0781363	-0.0664882	0.179836	0.168188	0.0116481
MAP7D1	(Intercept)	8.17793	0.112531	72.6727	1.60496e-35	Baseline expression (KET, Pre)	2.20316e-34	8.12231	8.17793	8.10447	8.21762	7.98923	0.228388	0.0734566	-0.0396897	0.115242	-0.154932
TCEA1	(Intercept)	4.47789	0.0583506	76.7411	1.61445e-35	Baseline expression (KET, Pre)	2.21435e-34	4.55673	4.47789	4.49639	4.62322	4.6294	-0.00618396	-0.018498	-0.145325	-0.133011	-0.0123141
TADA3	(Intercept)	5.0918	0.0685491	74.2796	1.62209e-35	Baseline expression (KET, Pre)	2.22299e-34	5.10835	5.0918	5.12356	5.17976	5.03827	0.141494	-0.0317647	-0.0879642	0.0852943	-0.173258
SF3B1	(Intercept)	6.2504	0.0422256	148.024	1.62811e-35	Baseline expression (KET, Pre)	2.22939e-34	6.30133	6.2504	6.29668	6.29093	6.36729	-0.0763625	-0.0462812	-0.0405298	-0.0706111	0.0300813
CHD4	(Intercept)	5.96932	0.0540901	110.359	1.62961e-35	Baseline expression (KET, Pre)	2.22961e-34	5.99344	5.96932	5.98132	6.04779	5.97531	0.072473	-0.0119928	-0.078463	0.00600285	-0.0844658
SPG21	(Intercept)	5.01828	0.0406869	123.339	1.66412e-35	Baseline expression (KET, Pre)	2.27494e-34	5.00023	5.01828	4.96645	5.00313	5.01306	-0.00992571	0.0518282	0.0151483	-0.0466056	0.0617539
ARPC4	(Intercept)	4.69583	0.0673478	69.7251	1.76715e-35	Baseline expression (KET, Pre)	2.41379e-34	4.61729	4.69583	4.67603	4.64342	4.45387	0.189553	0.0198012	0.0524117	0.222164	-0.169752
ACOX1	(Intercept)	4.97789	0.0634898	78.4046	1.77917e-35	Baseline expression (KET, Pre)	2.42821e-34	5.05219	4.97789	5.12921	5.00306	5.09861	-0.0955487	-0.151312	-0.0251638	0.0305994	-0.0557633
PCBD2	(Intercept)	5.52531	0.064828	85.2302	1.78678e-35	Baseline expression (KET, Pre)	2.43659e-34	5.53189	5.52531	5.51119	5.46738	5.62366	-0.156279	0.0141176	0.0579303	-0.112466	0.170397
GOLGA1	(Intercept)	3.36797	0.0493664	68.224	1.80012e-35	Baseline expression (KET, Pre)	2.45276e-34	3.51341	3.36797	3.41985	3.62188	3.64396	-0.0220762	-0.05188	-0.253908	-0.224104	-0.0298038
PELO	(Intercept)	3.99349	0.0618812	64.5348	1.85608e-35	Baseline expression (KET, Pre)	2.52693e-34	3.8285	3.99349	4.09196	3.68265	3.54588	0.136767	-0.0984622	0.310842	0.546071	-0.235229
RTF1	(Intercept)	6.06142	0.0426282	142.193	1.89712e-35	Baseline expression (KET, Pre)	2.58068e-34	6.09488	6.06142	6.06425	6.1302	6.12364	0.00656761	-0.00283596	-0.068787	-0.0593834	-0.00940357
VRK3	(Intercept)	3.32618	0.0516049	64.4547	1.90751e-35	Baseline expression (KET, Pre)	2.59269e-34	3.30774	3.32618	3.3224	3.30183	3.28053	0.0212992	0.00377606	0.024346	0.0418691	-0.0175231
ASH1L	(Intercept)	4.88823	0.0497109	98.3331	1.91517e-35	Baseline expression (KET, Pre)	2.60096e-34	4.86638	4.88823	4.87643	4.80128	4.89958	-0.0983007	0.0117936	0.0869475	-0.0231467	0.110094
CEBPB	(Intercept)	6.70296	0.104026	64.4353	1.92591e-35	Baseline expression (KET, Pre)	2.61339e-34	6.57272	6.70296	6.5559	6.62787	6.40415	0.223723	0.147061	0.0750866	0.151749	-0.0766621
TTC33	(Intercept)	4.31625	0.0660303	65.3678	1.93439e-35	Baseline expression (KET, Pre)	2.62276e-34	4.32312	4.31625	4.39541	4.20348	4.37736	-0.173884	-0.0791545	0.112776	0.0180468	0.0947294
FIP1L1	(Intercept)	3.41124	0.0529566	64.4157	1.94455e-35	Baseline expression (KET, Pre)	2.63437e-34	3.4406	3.41124	3.48967	3.42764	3.43384	-0.00620197	-0.0784345	-0.0164008	0.0558317	-0.0722325
CNOT11	(Intercept)	4.43097	0.0508102	87.2064	1.95583e-35	Baseline expression (KET, Pre)	2.64748e-34	4.45958	4.43097	4.54642	4.38571	4.47522	-0.0895036	-0.115448	0.0452609	0.071205	-0.0259441
CASC4	(Intercept)	4.23506	0.0657745	64.3876	1.9717e-35	Baseline expression (KET, Pre)	2.66679e-34	4.33652	4.23506	4.26463	4.42506	4.42132	0.0037386	-0.029567	-0.189999	-0.156694	-0.0333056
MAPKAPK2	(Intercept)	7.30048	0.0694421	105.13	1.97512e-35	Baseline expression (KET, Pre)	2.66924e-34	7.17336	7.30048	7.26192	7.09115	7.03989	0.0512601	0.0385553	0.209326	0.22203	-0.0127048
E2F6	(Intercept)	4.30684	0.0627992	68.5811	1.98931e-35	Baseline expression (KET, Pre)	2.68621e-34	4.20156	4.30684	4.37001	4.0491	4.08028	-0.0311751	-0.063176	0.257736	0.289737	-0.0320009
RBM22	(Intercept)	4.24236	0.050597	83.846	2.01301e-35	Baseline expression (KET, Pre)	2.716e-34	4.21871	4.24236	4.28037	4.13494	4.21717	-0.0822302	-0.0380052	0.107418	0.0631928	0.044225
PSMD13	(Intercept)	6.20243	0.053832	115.218	2.03143e-35	Baseline expression (KET, Pre)	2.73863e-34	6.17663	6.20243	6.1573	6.20099	6.14581	0.055184	0.0451345	0.00144173	0.0114913	-0.0100496
RNF139	(Intercept)	4.08086	0.0634435	64.3227	2.0558e-35	Baseline expression (KET, Pre)	2.76922e-34	4.08965	4.08086	4.16358	4.05064	4.0635	-0.0128591	-0.082719	0.0302187	0.100079	-0.06986
NCK1	(Intercept)	3.87209	0.0602423	64.2752	2.08424e-35	Baseline expression (KET, Pre)	2.80525e-34	3.87369	3.87209	3.85179	3.89016	3.88072	0.00944078	0.020297	-0.0180723	-0.0289285	0.0108562
HNRNPDL	(Intercept)	7.16279	0.0423669	169.066	2.09207e-35	Baseline expression (KET, Pre)	2.8135e-34	7.15435	7.16279	7.18386	7.11375	7.15702	-0.0432673	-0.0210762	0.0490385	0.0268474	0.0221911
CHCHD3	(Intercept)	7.57784	0.0776472	97.5933	2.13812e-35	Baseline expression (KET, Pre)	2.87102e-34	7.56345	7.57784	7.53163	7.53177	7.61257	-0.0808007	0.046217	0.0460739	-0.0809437	0.127018
MPC2	(Intercept)	6.11948	0.0555558	110.15	2.13908e-35	Baseline expression (KET, Pre)	2.87102e-34	6.09767	6.11948	6.08485	6.04975	6.13662	-0.0868666	0.0346254	0.0697293	-0.0517627	0.121492
GLUD1	(Intercept)	5.1713	0.0533825	96.8726	2.14004e-35	Baseline expression (KET, Pre)	2.87102e-34	5.20675	5.1713	5.17114	5.24545	5.23912	0.00633799	0.000155843	-0.0741559	-0.0679738	-0.00618215
DAPK3	(Intercept)	5.98249	0.093029	64.3078	2.18517e-35	Baseline expression (KET, Pre)	2.92919e-34	5.83649	5.98249	6.01029	5.76677	5.58642	0.180348	-0.0278048	0.215722	0.423874	-0.208152
GGPS1	(Intercept)	4.18418	0.0551278	75.8998	2.21619e-35	Baseline expression (KET, Pre)	2.96836e-34	4.21838	4.18418	4.18927	4.18731	4.31274	-0.125426	-0.00508316	-0.00312971	-0.123473	0.120343
TBC1D4	(Intercept)	6.32778	0.0801122	78.9865	2.27529e-35	Baseline expression (KET, Pre)	3.04405e-34	6.41221	6.32778	6.37124	6.41279	6.537	-0.124209	-0.0434646	-0.0850141	-0.165759	0.0807449
RAB6A	(Intercept)	6.2599	0.0556272	112.533	2.27821e-35	Baseline expression (KET, Pre)	3.04405e-34	6.28244	6.2599	6.27378	6.26973	6.32637	-0.056646	-0.0138829	-0.00983051	-0.0525936	0.0427631
ARL2BP	(Intercept)	4.33717	0.0534772	81.1032	2.27743e-35	Baseline expression (KET, Pre)	3.04405e-34	4.37192	4.33717	4.32915	4.41919	4.40216	0.0170227	0.00802254	-0.0820137	-0.0730135	-0.00900017
TRMT10C	(Intercept)	4.46268	0.0685715	65.0807	2.32992e-35	Baseline expression (KET, Pre)	3.11063e-34	4.39289	4.46268	4.44969	4.2398	4.41938	-0.179582	0.0129925	0.222884	0.030309	0.192574
CHMP2B	(Intercept)	4.62801	0.0711177	65.0753	2.36879e-35	Baseline expression (KET, Pre)	3.15998e-34	4.60789	4.62801	4.76141	4.49944	4.54268	-0.0432349	-0.133395	0.128566	0.218726	-0.0901601
TGOLN2	(Intercept)	5.38196	0.050131	107.358	2.38414e-35	Baseline expression (KET, Pre)	3.17789e-34	5.42324	5.38196	5.3909	5.4605	5.4596	0.000903002	-0.00893596	-0.0785415	-0.0687025	-0.00983897
TRUB2	(Intercept)	3.8429	0.0572428	67.1334	2.39402e-35	Baseline expression (KET, Pre)	3.18849e-34	3.89091	3.8429	3.91841	3.89001	3.91232	-0.0223115	-0.0755084	-0.0471061	0.00609085	-0.053197
NEDD4	(Intercept)	5.62723	0.0879448	63.986	2.40518e-35	Baseline expression (KET, Pre)	3.20078e-34	5.51215	5.62723	5.82303	5.29529	5.30304	-0.00774293	-0.1958	0.33194	0.519997	-0.188057
KIAA0232	(Intercept)	5.43182	0.0698404	77.7748	2.41071e-35	Baseline expression (KET, Pre)	3.20556e-34	5.32403	5.43182	5.52734	5.128	5.20897	-0.0809607	-0.0955164	0.303817	0.318373	-0.0145556
KAT5	(Intercept)	3.92403	0.0613573	63.9538	2.44391e-35	Baseline expression (KET, Pre)	3.24711e-34	3.98461	3.92403	3.93999	4.08262	3.99179	0.090822	-0.0159537	-0.158584	-0.051808	-0.106776
POLR1A	(Intercept)	4.70702	0.06337	74.2785	2.45474e-35	Baseline expression (KET, Pre)	3.25888e-34	4.61315	4.70702	4.71745	4.54731	4.48081	0.0664965	-0.0104209	0.159714	0.236631	-0.0769174
KDELR1	(Intercept)	4.7015	0.0544049	86.4169	2.48499e-35	Baseline expression (KET, Pre)	3.29639e-34	4.76193	4.7015	4.71308	4.81953	4.81361	0.00591778	-0.0115761	-0.118026	-0.100533	-0.0174939
SPECC1L	(Intercept)	4.1357	0.0644301	64.189	2.49285e-35	Baseline expression (KET, Pre)	3.30418e-34	4.08495	4.1357	4.14713	4.05574	4.00123	0.0545161	-0.0114281	0.079963	0.145907	-0.0659442
MAPRE2	(Intercept)	5.53717	0.0779305	71.0528	2.5065e-35	Baseline expression (KET, Pre)	3.31961e-34	5.57693	5.53717	5.5284	5.52078	5.72135	-0.200574	0.00877825	0.0163935	-0.192958	0.209352
ABCF2	(Intercept)	5.36024	0.0480502	111.555	2.50904e-35	Baseline expression (KET, Pre)	3.32032e-34	5.35503	5.36024	5.38279	5.36338	5.31372	0.0496573	-0.0225491	-0.00313115	0.0690752	-0.0722064
DGKZ	(Intercept)	6.47052	0.101312	63.8675	2.57583e-35	Baseline expression (KET, Pre)	3.40599e-34	6.23106	6.47052	6.53982	5.9948	5.9191	0.075702	-0.0693039	0.47572	0.620726	-0.145006
PREPL	(Intercept)	4.63701	0.0713266	65.011	2.5783e-35	Baseline expression (KET, Pre)	3.40653e-34	4.58693	4.63701	4.76203	4.43366	4.515	-0.0813327	-0.125023	0.203347	0.247037	-0.0436901
MAEA	(Intercept)	4.699	0.0498857	94.1953	2.59413e-35	Baseline expression (KET, Pre)	3.42471e-34	4.65014	4.699	4.68349	4.65769	4.56038	0.0973088	0.0155138	0.0413075	0.123102	-0.081795
SSRP1	(Intercept)	5.24513	0.0532554	98.4901	2.62136e-35	Baseline expression (KET, Pre)	3.45789e-34	5.22816	5.24513	5.2402	5.28867	5.13863	0.150043	0.00492864	-0.0435381	0.101576	-0.145114
FBXW11	(Intercept)	5.11789	0.0530678	96.4406	2.62842e-35	Baseline expression (KET, Pre)	3.46445e-34	5.07815	5.11789	5.11853	4.994	5.08217	-0.0881758	-0.000647563	0.123889	0.0363605	0.0875282
KLHL31	(Intercept)	7.56492	0.0855299	88.4476	2.676e-35	Baseline expression (KET, Pre)	3.52156e-34	7.68292	7.56492	7.53279	7.73913	7.89485	-0.155714	0.0321264	-0.174217	-0.362057	0.18784
MMACHC	(Intercept)	3.6194	0.0549312	65.8897	2.67412e-35	Baseline expression (KET, Pre)	3.52156e-34	3.74015	3.6194	3.7315	3.78554	3.82416	-0.038621	-0.112097	-0.166141	-0.092665	-0.0734758
HERPUD1	(Intercept)	6.43072	0.0567077	113.401	2.7077e-35	Baseline expression (KET, Pre)	3.56044e-34	6.40664	6.43072	6.51449	6.30135	6.38001	-0.0786521	-0.0837691	0.129367	0.134484	-0.00511695
EXOSC10	(Intercept)	4.22411	0.0663009	63.7112	2.75742e-35	Baseline expression (KET, Pre)	3.62294e-34	4.41139	4.22411	4.21843	4.57279	4.63025	-0.0574576	0.00567607	-0.34868	-0.411814	0.0631336
TFG	(Intercept)	5.13847	0.051534	99.7103	2.77345e-35	Baseline expression (KET, Pre)	3.64111e-34	5.12315	5.13847	5.15144	5.09401	5.1087	-0.0146907	-0.0129694	0.0444667	0.0427455	0.00172125
TUG1	(Intercept)	4.5762	0.0537736	85.1013	2.78022e-35	Baseline expression (KET, Pre)	3.64711e-34	4.61166	4.5762	4.66775	4.59858	4.60411	-0.00553016	-0.0915513	-0.022381	0.0636401	-0.0860211
TARS1	(Intercept)	4.67289	0.0628057	74.4023	2.8358e-35	Baseline expression (KET, Pre)	3.71708e-34	4.62455	4.67289	4.68536	4.53454	4.60542	-0.0708817	-0.0124689	0.138349	0.0799366	0.0584128
PHF12	(Intercept)	3.72123	0.0584742	63.6388	2.85886e-35	Baseline expression (KET, Pre)	3.74433e-34	3.74269	3.72123	3.761	3.68054	3.808	-0.12746	-0.0397695	0.0406866	-0.0470039	0.0876906
RPS29	(Intercept)	6.69112	0.101667	65.8144	2.87528e-35	Baseline expression (KET, Pre)	3.76287e-34	6.64834	6.69112	6.51553	6.72031	6.66639	0.0539239	0.175597	-0.0291898	-0.150862	0.121673
RNF121	(Intercept)	3.95682	0.0575804	68.7183	2.91166e-35	Baseline expression (KET, Pre)	3.80746e-34	3.98852	3.95682	3.98233	4.07635	3.93857	0.137785	-0.0255072	-0.119528	0.0437643	-0.163292
ZFAND5	(Intercept)	8.09738	0.111692	72.4976	2.92868e-35	Baseline expression (KET, Pre)	3.8267e-34	7.92199	8.09738	8.22086	7.61474	7.75498	-0.140242	-0.123484	0.482635	0.465876	0.0167586
PHACTR4	(Intercept)	3.95899	0.0594555	66.5874	2.95505e-35	Baseline expression (KET, Pre)	3.85812e-34	4.06583	3.95899	4.05809	4.11052	4.13573	-0.0252135	-0.0990973	-0.15153	-0.0776459	-0.0738837
GUK1	(Intercept)	5.61462	0.087429	64.2192	2.96528e-35	Baseline expression (KET, Pre)	3.86842e-34	5.57085	5.61462	5.5883	5.67684	5.40363	0.273215	0.0263182	-0.0622261	0.184671	-0.246897
DHX30	(Intercept)	4.97279	0.0756412	65.7419	3.00514e-35	Baseline expression (KET, Pre)	3.91733e-34	4.95162	4.97279	4.94991	5.00963	4.87414	0.135485	0.0228806	-0.036837	0.0757673	-0.112604
EXOC1	(Intercept)	3.08514	0.0485679	63.5221	3.03045e-35	Baseline expression (KET, Pre)	3.94721e-34	3.19717	3.08514	3.22594	3.20459	3.27302	-0.0684313	-0.140805	-0.119457	-0.0470831	-0.0723737
SYNGR1	(Intercept)	4.25886	0.0670443	63.523	3.05319e-35	Baseline expression (KET, Pre)	3.9737e-34	4.25218	4.25886	4.16629	4.33246	4.25111	0.0813504	0.0925736	-0.0736045	-0.0848278	0.0112233
TBRG4	(Intercept)	5.51651	0.0676687	81.5223	3.0988e-35	Baseline expression (KET, Pre)	4.02991e-34	5.42474	5.51651	5.44753	5.38434	5.35058	0.0337557	0.0689747	0.132167	0.0969479	0.035219
EIF5AL1	(Intercept)	4.44736	0.066574	66.8032	3.11903e-35	Baseline expression (KET, Pre)	4.05302e-34	4.40409	4.44736	4.40023	4.45099	4.31779	0.133197	0.0471319	-0.00363123	0.0824336	-0.0860648
NR2C2	(Intercept)	3.68508	0.0580805	63.4478	3.14515e-35	Baseline expression (KET, Pre)	4.08376e-34	3.74315	3.68508	3.76136	3.79423	3.73192	0.0623103	-0.0762785	-0.109148	0.0294405	-0.138589
LUC7L2	(Intercept)	5.55534	0.0473337	117.365	3.15563e-35	Baseline expression (KET, Pre)	4.09415e-34	5.57448	5.55534	5.60132	5.56147	5.5798	-0.0183338	-0.045981	-0.00612683	0.0215204	-0.0276472
ARFGEF1	(Intercept)	3.55802	0.0560128	63.5215	3.18798e-35	Baseline expression (KET, Pre)	4.13289e-34	3.68826	3.55802	3.69415	3.7315	3.76939	-0.0378893	-0.13613	-0.173484	-0.0752427	-0.0982408
MED13	(Intercept)	4.635	0.0704992	65.7453	3.21487e-35	Baseline expression (KET, Pre)	4.16449e-34	4.64501	4.635	4.63524	4.60736	4.70243	-0.0950685	-0.000243966	0.027633	-0.0671916	0.0948245
SPG7	(Intercept)	6.50188	0.0653949	99.4248	3.24205e-35	Baseline expression (KET, Pre)	4.19641e-34	6.51732	6.50188	6.47509	6.58273	6.50959	0.0731348	0.0267934	-0.0808482	-0.0345068	-0.0463414
SOD1	(Intercept)	6.40368	0.0366984	174.495	3.25735e-35	Baseline expression (KET, Pre)	4.21292e-34	6.38388	6.40368	6.34408	6.39338	6.3944	-0.00102121	0.0596017	0.0102938	-0.050329	0.0606229
AHCY	(Intercept)	5.342	0.0527426	101.284	3.30058e-35	Baseline expression (KET, Pre)	4.2655e-34	5.33962	5.342	5.29796	5.39906	5.31948	0.0795795	0.0440454	-0.0570552	-0.0215211	-0.0355341
PPP1R8	(Intercept)	3.83317	0.044198	86.7271	3.38689e-35	Baseline expression (KET, Pre)	4.37363e-34	3.77657	3.83317	3.79862	3.74076	3.73372	0.00704838	0.0345461	0.0924041	0.0649064	0.0274977
PRDX2	(Intercept)	7.73328	0.0727223	106.34	3.40748e-35	Baseline expression (KET, Pre)	4.3968e-34	7.70397	7.73328	7.64164	7.71131	7.72963	-0.0183156	0.0916442	0.0219695	-0.0879903	0.10996
CSRNP2	(Intercept)	3.84347	0.0601199	63.9301	3.41236e-35	Baseline expression (KET, Pre)	4.39966e-34	3.82169	3.84347	4.02422	3.66789	3.75118	-0.0832904	-0.180751	0.175583	0.273043	-0.0974609
UTP4	(Intercept)	4.16966	0.0559956	74.4641	3.46566e-35	Baseline expression (KET, Pre)	4.4649e-34	4.12935	4.16966	4.18196	4.07422	4.09157	-0.0173482	-0.012294	0.0954408	0.0903866	0.00505419
PPIG	(Intercept)	5.7484	0.0417416	137.714	3.46915e-35	Baseline expression (KET, Pre)	4.46593e-34	5.79591	5.7484	5.7884	5.83702	5.80984	0.0271809	-0.0400078	-0.0886204	-0.0214318	-0.0671886
SLF2	(Intercept)	4.41655	0.0697713	63.3005	3.5463e-35	Baseline expression (KET, Pre)	4.56169e-34	4.3939	4.41655	4.50282	4.32157	4.33468	-0.0131083	-0.0862625	0.0949856	0.16814	-0.0731542
CAMLG	(Intercept)	4.78425	0.0592685	80.7216	3.56323e-35	Baseline expression (KET, Pre)	4.57991e-34	4.82435	4.78425	4.81248	4.89999	4.80066	0.0993327	-0.0282325	-0.115745	0.0118205	-0.127565
URM1	(Intercept)	4.85335	0.0569457	85.2277	3.6466e-35	Baseline expression (KET, Pre)	4.68106e-34	4.7893	4.85335	4.80433	4.75322	4.74632	0.00690492	0.0490199	0.100125	0.05801	0.042115
MFN2	(Intercept)	8.56543	0.0796748	107.505	3.64758e-35	Baseline expression (KET, Pre)	4.68106e-34	8.5332	8.56543	8.58184	8.47799	8.50754	-0.0295505	-0.0164105	0.0874366	0.0742966	0.01314
PSMD12	(Intercept)	5.50074	0.0564302	97.4787	3.68603e-35	Baseline expression (KET, Pre)	4.72674e-34	5.46418	5.50074	5.52901	5.3643	5.46265	-0.0983481	-0.0282683	0.136438	0.0663582	0.0700798
LAMTOR5	(Intercept)	5.90411	0.0506822	116.493	3.69322e-35	Baseline expression (KET, Pre)	4.73229e-34	5.8327	5.90411	5.81737	5.78118	5.82813	-0.0469473	0.0867353	0.122922	-0.0107609	0.133683
DAG1	(Intercept)	6.85535	0.0574425	119.343	3.69704e-35	Baseline expression (KET, Pre)	4.73353e-34	6.80125	6.85535	6.79198	6.78423	6.77345	0.0107845	0.0633661	0.0711137	0.0185322	0.0525815
N4BP2L2	(Intercept)	5.96129	0.0509626	116.974	3.73358e-35	Baseline expression (KET, Pre)	4.77662e-34	5.99369	5.96129	6.06087	5.92621	6.02639	-0.100176	-0.0995791	0.0350807	0.034484	0.000596715
MRPS15	(Intercept)	6.13028	0.053993	113.538	3.74908e-35	Baseline expression (KET, Pre)	4.79274e-34	6.11155	6.13028	6.05815	6.11872	6.13905	-0.0203295	0.0721291	0.0115526	-0.0809061	0.0924587
DCAF11	(Intercept)	6.60785	0.0760489	86.8895	3.76024e-35	Baseline expression (KET, Pre)	4.8033e-34	6.58054	6.60785	6.53223	6.61821	6.56387	0.0543437	0.0756185	-0.0103671	-0.0316419	0.0212748
MSRB2	(Intercept)	5.35109	0.058782	91.0329	3.79754e-35	Baseline expression (KET, Pre)	4.84563e-34	5.30426	5.35109	5.23283	5.33362	5.2995	0.0341184	0.11826	0.0174715	-0.0666699	0.0841414
ZNF302	(Intercept)	5.34414	0.0510316	104.722	3.79923e-35	Baseline expression (KET, Pre)	4.84563e-34	5.32978	5.34414	5.46134	5.18441	5.32921	-0.144798	-0.117192	0.15973	0.132124	0.027606
MRPS22	(Intercept)	4.96048	0.0716079	69.2728	3.8395e-35	Baseline expression (KET, Pre)	4.89322e-34	4.9596	4.96048	4.97501	4.89368	5.00925	-0.115575	-0.0145284	0.0668015	-0.0342455	0.101047
SMARCD3	(Intercept)	6.94358	0.0613845	113.116	3.8479e-35	Baseline expression (KET, Pre)	4.90016e-34	6.90007	6.94358	6.81828	6.96802	6.87039	0.0976393	0.125299	-0.0244442	-0.0521035	0.0276593
SF3B6	(Intercept)	3.85469	0.0611178	63.0698	3.86564e-35	Baseline expression (KET, Pre)	4.91897e-34	3.899	3.85469	3.85385	3.89932	3.98813	-0.0888106	0.000838555	-0.0446312	-0.13428	0.0896492
TTN	(Intercept)	13.3699	0.0948773	140.917	3.87927e-35	Baseline expression (KET, Pre)	4.93251e-34	13.415	13.3699	13.4248	13.3478	13.5174	-0.169593	-0.0548998	0.0220602	-0.0926329	0.114693
TMEM50A	(Intercept)	3.97733	0.0629487	63.1837	3.88723e-35	Baseline expression (KET, Pre)	4.93884e-34	4.08763	3.97733	4.05229	4.13538	4.18553	-0.0501567	-0.0749597	-0.158044	-0.133241	-0.024803
STOML2	(Intercept)	5.81017	0.062221	93.3795	3.89835e-35	Baseline expression (KET, Pre)	4.94538e-34	5.7717	5.81017	5.70722	5.82541	5.74399	0.0814184	0.102942	-0.0152463	-0.0367702	0.0215239
ZNF438	(Intercept)	3.35361	0.050361	66.5914	3.89675e-35	Baseline expression (KET, Pre)	4.94538e-34	3.39378	3.35361	3.37757	3.4492	3.39472	0.0544798	-0.0239546	-0.0955906	-0.0171562	-0.0784344
KRTCAP2	(Intercept)	4.07271	0.0537712	75.7414	3.90938e-35	Baseline expression (KET, Pre)	4.95557e-34	4.06361	4.07271	3.92662	4.13525	4.11984	0.0154038	0.146093	-0.0625354	-0.193224	0.130689
RPL28	(Intercept)	7.1573	0.0530484	134.92	3.94851e-35	Baseline expression (KET, Pre)	5.00135e-34	7.13264	7.1573	7.03545	7.21422	7.12359	0.0906245	0.121857	-0.056916	-0.0881482	0.0312323
PCNX1	(Intercept)	5.01416	0.072624	69.0428	4.03457e-35	Baseline expression (KET, Pre)	5.10645e-34	5.00424	5.01416	4.98295	4.97518	5.04467	-0.0694897	0.0312065	0.0389819	-0.0617143	0.100696
METTL5	(Intercept)	4.52954	0.0675432	67.0614	4.30089e-35	Baseline expression (KET, Pre)	5.43937e-34	4.57726	4.52954	4.49331	4.6664	4.61977	0.0466333	0.0362295	-0.136864	-0.12646	-0.0104038
EHMT1	(Intercept)	4.32214	0.0575468	75.1065	4.32667e-35	Baseline expression (KET, Pre)	5.46778e-34	4.34351	4.32214	4.32962	4.40201	4.32025	0.0817556	-0.00747473	-0.0798698	0.00936048	-0.0892303
TP73-AS1	(Intercept)	4.73051	0.0745552	63.4498	4.37594e-35	Baseline expression (KET, Pre)	5.52584e-34	4.71461	4.73051	4.69983	4.81513	4.61295	0.202178	0.0306819	-0.0846177	0.0868785	-0.171496
CD46	(Intercept)	4.73745	0.0601853	78.7144	4.3831e-35	Baseline expression (KET, Pre)	5.53066e-34	4.79004	4.73745	4.80716	4.81919	4.79634	0.0228442	-0.0697117	-0.0817391	0.0108168	-0.0925559
RELA	(Intercept)	4.72557	0.0520469	90.7943	4.54286e-35	Baseline expression (KET, Pre)	5.72787e-34	4.60239	4.72557	4.68741	4.51933	4.47724	0.042093	0.0381598	0.206235	0.210168	-0.0039332
GNL3	(Intercept)	4.6577	0.052601	88.5477	4.59549e-35	Baseline expression (KET, Pre)	5.78983e-34	4.65005	4.6577	4.73756	4.60785	4.59707	0.010773	-0.0798644	0.0498505	0.140488	-0.0906374
RER1	(Intercept)	5.60324	0.0368027	152.251	4.64952e-35	Baseline expression (KET, Pre)	5.85195e-34	5.62215	5.60324	5.60188	5.66989	5.6136	0.0562943	0.00135957	-0.0666553	-0.0117205	-0.0549348
ACTR1B	(Intercept)	5.91087	0.0906272	65.2218	4.65186e-35	Baseline expression (KET, Pre)	5.85195e-34	5.89961	5.91087	5.86022	5.98443	5.84291	0.141524	0.0506432	-0.0735649	0.0173158	-0.0908807
APBB1	(Intercept)	5.19605	0.0822542	63.1706	4.70011e-35	Baseline expression (KET, Pre)	5.90815e-34	5.16738	5.19605	5.14554	5.21864	5.10928	0.109361	0.0505078	-0.0225925	0.0362606	-0.058853
DCAF5	(Intercept)	6.46529	0.0582317	111.027	4.76142e-35	Baseline expression (KET, Pre)	5.98068e-34	6.47223	6.46529	6.48408	6.39725	6.54229	-0.145035	-0.0187909	0.0680361	-0.0582077	0.126244
VAMP2	(Intercept)	5.93692	0.0441978	134.326	4.79032e-35	Baseline expression (KET, Pre)	6.01242e-34	5.94945	5.93692	5.90106	6.0124	5.94743	0.0649679	0.0358563	-0.0754775	-0.0463659	-0.0291116
PICALM	(Intercept)	5.69618	0.0770636	73.9154	4.94538e-35	Baseline expression (KET, Pre)	6.20233e-34	5.51025	5.69618	5.79056	5.32864	5.22561	0.103027	-0.0943768	0.367544	0.564947	-0.197404
UQCRFS1P1	(Intercept)	5.34879	0.0683131	78.2982	4.95507e-35	Baseline expression (KET, Pre)	6.20978e-34	5.31674	5.34879	5.2799	5.29559	5.3427	-0.0471189	0.068892	0.0532062	-0.0628047	0.116011
POLR3H	(Intercept)	5.0648	0.0589659	85.8937	5.07998e-35	Baseline expression (KET, Pre)	6.3615e-34	5.10357	5.0648	5.06069	5.15328	5.1355	0.0177719	0.00411206	-0.0884781	-0.0748182	-0.0136599
USP48	(Intercept)	3.97623	0.0439362	90.5001	5.12616e-35	Baseline expression (KET, Pre)	6.41132e-34	4.0173	3.97623	3.93719	4.09466	4.06112	0.0335407	0.0390414	-0.118428	-0.123928	0.00550071
WNK2	(Intercept)	6.50443	0.104107	62.4786	5.12751e-35	Baseline expression (KET, Pre)	6.41132e-34	6.46061	6.50443	6.40913	6.51918	6.4097	0.109486	0.0952996	-0.0147546	-0.000567808	-0.0141868
ZFHX3	(Intercept)	4.74746	0.0759862	62.4779	5.16784e-35	Baseline expression (KET, Pre)	6.45688e-34	4.60389	4.74746	4.75286	4.51312	4.40213	0.110989	-0.00540441	0.234339	0.350732	-0.116393
PTPN4	(Intercept)	3.96537	0.0631723	62.7707	5.24609e-35	Baseline expression (KET, Pre)	6.54969e-34	4.06744	3.96537	3.94413	4.14053	4.21972	-0.0791921	0.0212395	-0.175154	-0.275585	0.100432
THAP4	(Intercept)	5.64051	0.063026	89.495	5.41661e-35	Baseline expression (KET, Pre)	6.75749e-34	5.62165	5.64051	5.57255	5.68801	5.58555	0.10246	0.0679584	-0.0474939	-0.0129928	-0.0345011
SUGT1	(Intercept)	4.69422	0.0495444	94.7477	5.42563e-35	Baseline expression (KET, Pre)	6.76366e-34	4.71197	4.69422	4.69589	4.69044	4.76735	-0.0769107	-0.00166895	0.00377982	-0.0714619	0.0752418
ADPRHL1	(Intercept)	7.8532	0.0859564	91.3626	5.49792e-35	Baseline expression (KET, Pre)	6.84862e-34	7.70856	7.8532	7.70593	7.68878	7.58633	0.102451	0.147269	0.164418	0.1196	0.0448186
SNRPD1	(Intercept)	3.75675	0.0524853	71.5773	5.51491e-35	Baseline expression (KET, Pre)	6.86462e-34	3.79362	3.75675	3.82399	3.77691	3.81681	-0.0399	-0.067231	-0.0201597	0.00717124	-0.027331
TAF3	(Intercept)	4.07305	0.0653577	62.3194	5.57279e-35	Baseline expression (KET, Pre)	6.93144e-34	4.15755	4.07305	4.08924	4.23496	4.23294	0.00202357	-0.0161957	-0.161915	-0.143696	-0.0182192
TBCA	(Intercept)	4.33637	0.0625305	69.348	5.60306e-35	Baseline expression (KET, Pre)	6.95864e-34	4.32239	4.33637	4.26664	4.31819	4.36836	-0.0501712	0.0697248	0.0181831	-0.101713	0.119896
RALGAPB	(Intercept)	3.93145	0.0530914	74.0506	5.59965e-35	Baseline expression (KET, Pre)	6.95864e-34	3.958	3.93145	3.96367	3.98493	3.95194	0.0329919	-0.0322187	-0.0534748	0.0117358	-0.0652106
MRPS31	(Intercept)	3.78276	0.0521992	72.4678	5.67922e-35	Baseline expression (KET, Pre)	7.04794e-34	3.78029	3.78276	3.82908	3.71625	3.79309	-0.0768416	-0.0463217	0.0665091	0.0359892	0.0305199
METTL9	(Intercept)	5.7913	0.0447245	129.488	5.72358e-35	Baseline expression (KET, Pre)	7.09767e-34	5.78797	5.7913	5.70718	5.8189	5.83449	-0.0155883	0.0841139	-0.0276056	-0.127308	0.0997022
XPO6	(Intercept)	3.54818	0.0569889	62.261	5.72821e-35	Baseline expression (KET, Pre)	7.09809e-34	3.52654	3.54818	3.52154	3.57221	3.46423	0.107985	0.026641	-0.0240264	0.0573178	-0.0813442
SMNDC1	(Intercept)	3.83919	0.0616712	62.2526	5.9306e-35	Baseline expression (KET, Pre)	7.34338e-34	3.81518	3.83919	3.91057	3.70981	3.80112	-0.0913069	-0.0713804	0.129382	0.109455	0.0199265
RPL21P16	(Intercept)	8.00897	0.070459	113.668	5.95536e-35	Baseline expression (KET, Pre)	7.36854e-34	7.99208	8.00897	7.8779	8.05582	8.02562	0.0301974	0.131073	-0.0468496	-0.147725	0.100876
IREB2	(Intercept)	4.38701	0.0561814	78.0866	5.96035e-35	Baseline expression (KET, Pre)	7.3692e-34	4.47343	4.38701	4.41944	4.53625	4.551	-0.0147535	-0.0324333	-0.149241	-0.131562	-0.0176798
HIKESHI	(Intercept)	4.32246	0.0578618	74.7031	6.02766e-35	Baseline expression (KET, Pre)	7.44686e-34	4.27929	4.32246	4.21036	4.36024	4.22409	0.136145	0.112096	-0.037783	-0.0137334	-0.0240497
KEAP1	(Intercept)	6.88482	0.0954137	72.1576	6.03945e-35	Baseline expression (KET, Pre)	7.45586e-34	6.84236	6.88482	6.84752	6.90377	6.73332	0.170443	0.0373017	-0.0189421	0.114199	-0.133141
DHX38	(Intercept)	5.35543	0.0842113	63.5951	6.10083e-35	Baseline expression (KET, Pre)	7.52603e-34	5.32022	5.35543	5.35329	5.38677	5.18541	0.201357	0.00214122	-0.0313359	0.16788	-0.199216
NUP188	(Intercept)	3.66037	0.0567281	64.5248	6.21582e-35	Baseline expression (KET, Pre)	7.66216e-34	3.64155	3.66037	3.7193	3.55432	3.63222	-0.0778987	-0.0589332	0.106051	0.0870853	0.0189655
ZNF496	(Intercept)	4.55138	0.0387092	117.579	6.22827e-35	Baseline expression (KET, Pre)	7.6718e-34	4.59979	4.55138	4.59966	4.65473	4.59338	0.0613414	-0.048288	-0.10335	0.00627954	-0.109629
MAOB	(Intercept)	6.07383	0.0727806	83.4539	6.23854e-35	Baseline expression (KET, Pre)	7.67874e-34	6.04171	6.07383	6.04952	5.99166	6.05185	-0.0601869	0.0243094	0.0821667	-0.00232958	0.0844963
SND1	(Intercept)	4.99219	0.0638371	78.2021	6.36817e-35	Baseline expression (KET, Pre)	7.83246e-34	5.00451	4.99219	4.96098	5.09662	4.96823	0.128389	0.031217	-0.104427	-0.00725563	-0.0971715
TMEM184B	(Intercept)	5.07576	0.0813878	62.3652	6.44089e-35	Baseline expression (KET, Pre)	7.91602e-34	4.91683	5.07576	5.14363	4.82194	4.62599	0.195957	-0.0678682	0.25382	0.517645	-0.263825
WIZ	(Intercept)	4.16078	0.0670433	62.0611	6.49654e-35	Baseline expression (KET, Pre)	7.97851e-34	4.21979	4.16078	4.16014	4.31213	4.24609	0.0660464	0.000640507	-0.151355	-0.0859486	-0.0654059
GOLPH3	(Intercept)	4.69331	0.0638031	73.5593	6.52955e-35	Baseline expression (KET, Pre)	8.01309e-34	4.66284	4.69331	4.80986	4.56856	4.57962	-0.0110597	-0.116554	0.124746	0.23024	-0.105494
AP3D1	(Intercept)	5.84656	0.0733159	79.7448	6.56488e-35	Baseline expression (KET, Pre)	8.05049e-34	5.79572	5.84656	5.84734	5.7812	5.70777	0.0734281	-0.000784412	0.065359	0.139571	-0.0742125
ORMDL1	(Intercept)	3.73259	0.0580181	64.3349	6.62218e-35	Baseline expression (KET, Pre)	8.11475e-34	3.84422	3.73259	3.74059	3.87989	4.02379	-0.143908	-0.00800941	-0.147302	-0.2832	0.135898
PARP3	(Intercept)	3.69452	0.0596144	61.9736	6.63428e-35	Baseline expression (KET, Pre)	8.12356e-34	3.84894	3.69452	3.68448	3.98862	4.02816	-0.0395414	0.0100398	-0.294096	-0.343677	0.0495813
BRD2	(Intercept)	6.22281	0.0523048	118.972	6.66442e-35	Baseline expression (KET, Pre)	8.15444e-34	6.19989	6.22281	6.16798	6.19936	6.20941	-0.0100551	0.0548372	0.0234573	-0.041435	0.0648923
TPRG1L	(Intercept)	5.83173	0.0456598	127.721	6.6797e-35	Baseline expression (KET, Pre)	8.16658e-34	5.84082	5.83173	5.79743	5.89306	5.84107	0.0519872	0.0342965	-0.061334	-0.0436433	-0.0176907
STARD10	(Intercept)	5.20716	0.0825146	63.1059	6.68421e-35	Baseline expression (KET, Pre)	8.16658e-34	5.10566	5.20716	5.0626	5.17455	4.97833	0.196217	0.14456	0.032614	0.0842707	-0.0516568
MYBPC2	(Intercept)	11.9245	0.118209	100.877	6.80396e-35	Baseline expression (KET, Pre)	8.30675e-34	11.861	11.9245	11.8064	11.9463	11.7668	0.179426	0.118079	-0.021786	0.0395611	-0.0613471
NOL11	(Intercept)	3.65765	0.0506041	72.2796	6.86254e-35	Baseline expression (KET, Pre)	8.3721e-34	3.68446	3.65765	3.7198	3.67984	3.68055	-0.000710133	-0.0621508	-0.0221904	0.0392502	-0.0614407
HOOK3	(Intercept)	4.83594	0.0655286	73.7989	6.94641e-35	Baseline expression (KET, Pre)	8.46817e-34	4.86682	4.83594	4.91158	4.80224	4.91752	-0.115284	-0.0756382	0.0337057	-0.00593979	0.0396455
WDR45	(Intercept)	5.27137	0.0596262	88.407	6.95171e-35	Baseline expression (KET, Pre)	8.4684e-34	5.29926	5.27137	5.24662	5.38132	5.29772	0.0836074	0.024754	-0.109953	-0.0511001	-0.0588533
RPL6P27	(Intercept)	7.32975	0.0502028	146.003	7.14375e-35	Baseline expression (KET, Pre)	8.69594e-34	7.33882	7.32975	7.24901	7.39055	7.38597	0.00457493	0.080738	-0.0607955	-0.136959	0.0761631
DUSP16	(Intercept)	4.03274	0.0652391	61.8148	7.19717e-35	Baseline expression (KET, Pre)	8.75452e-34	3.80059	4.03274	3.98779	3.64679	3.53506	0.111725	0.0449484	0.385955	0.452732	-0.0667764
DAP3	(Intercept)	5.56094	0.05463	101.793	7.25534e-35	Baseline expression (KET, Pre)	8.8188e-34	5.57526	5.56094	5.52209	5.58673	5.63128	-0.0445475	0.038851	-0.0257888	-0.109187	0.0833985
ILK	(Intercept)	5.1198	0.0663334	77.1829	7.2694e-35	Baseline expression (KET, Pre)	8.82941e-34	5.06427	5.1198	5.13761	5.00561	4.99406	0.0115438	-0.0178028	0.114195	0.143541	-0.0293466
PRKRA	(Intercept)	5.81197	0.0640826	90.695	7.3427e-35	Baseline expression (KET, Pre)	8.91191e-34	5.82079	5.81197	5.78058	5.84096	5.84964	-0.00867774	0.031385	-0.0289943	-0.069057	0.0400627
BROX	(Intercept)	3.84358	0.0568844	67.5682	7.37823e-35	Baseline expression (KET, Pre)	8.94847e-34	3.96743	3.84358	3.95311	3.98348	4.08956	-0.106085	-0.109533	-0.139899	-0.13645	-0.00344865
ERGIC2	(Intercept)	3.86021	0.0564275	68.4101	7.41005e-35	Baseline expression (KET, Pre)	8.97417e-34	3.8762	3.86021	3.85831	3.81377	3.97249	-0.158721	0.00190432	0.046443	-0.114182	0.160625
COA4	(Intercept)	4.34473	0.0525482	82.6809	7.41026e-35	Baseline expression (KET, Pre)	8.97417e-34	4.30142	4.34473	4.27395	4.27988	4.30714	-0.0272616	0.0707843	0.0648551	-0.0331907	0.0980459
USP8	(Intercept)	4.09352	0.0611234	66.9713	7.44302e-35	Baseline expression (KET, Pre)	9.00725e-34	4.16958	4.09352	4.1027	4.22548	4.25661	-0.0311235	-0.00918058	-0.131965	-0.153907	0.0219429
SNRPB	(Intercept)	4.79226	0.0724793	66.119	7.49745e-35	Baseline expression (KET, Pre)	9.0665e-34	4.7207	4.79226	4.76894	4.74016	4.58144	0.158718	0.0233196	0.0521005	0.187499	-0.135399
TAOK3	(Intercept)	3.88039	0.0601101	64.5547	7.61344e-35	Baseline expression (KET, Pre)	9.20004e-34	3.95226	3.88039	3.83309	4.06065	4.03493	0.0257206	0.0473029	-0.180261	-0.201843	0.0215823
CACNB1	(Intercept)	7.64821	0.0638583	119.768	7.6358e-35	Baseline expression (KET, Pre)	9.22032e-34	7.65571	7.64821	7.57789	7.71418	7.68258	0.0315967	0.0703189	-0.0659724	-0.104695	0.0387222
MTMR3	(Intercept)	5.30701	0.0654945	81.0298	7.71262e-35	Baseline expression (KET, Pre)	9.3063e-34	5.49681	5.30701	5.33925	5.68651	5.65449	0.0320199	-0.0322408	-0.3795	-0.315239	-0.0642608
STAT2	(Intercept)	4.49162	0.0727937	61.7035	7.80381e-35	Baseline expression (KET, Pre)	9.40947e-34	4.57417	4.49162	4.42863	4.70654	4.6699	0.0366434	0.0629986	-0.214915	-0.241271	0.0263552
FTX	(Intercept)	4.21781	0.0684115	61.6535	7.81976e-35	Baseline expression (KET, Pre)	9.42185e-34	4.31984	4.21781	4.16042	4.42592	4.47521	-0.0492919	0.0573849	-0.208111	-0.314787	0.106677
TNFAIP1	(Intercept)	4.52735	0.0642201	70.4974	7.84283e-35	Baseline expression (KET, Pre)	9.43979e-34	4.39699	4.52735	4.56158	4.24938	4.24964	-0.000267975	-0.0342295	0.277971	0.311933	-0.0339615
ANKRD9	(Intercept)	7.40696	0.120151	61.6469	7.84606e-35	Baseline expression (KET, Pre)	9.43979e-34	7.07477	7.40696	7.32774	6.94492	6.61946	0.325463	0.0792205	0.462038	0.70828	-0.246242
CPT2	(Intercept)	4.29338	0.0629304	68.2242	7.90032e-35	Baseline expression (KET, Pre)	9.49817e-34	4.38058	4.29338	4.44557	4.33783	4.44554	-0.107708	-0.152189	-0.0444523	2.81488e-05	-0.0444804
CC2D1B	(Intercept)	4.42071	0.0688503	64.2076	7.95432e-35	Baseline expression (KET, Pre)	9.55615e-34	4.38092	4.42071	4.45205	4.37461	4.27632	0.098292	-0.031345	0.0461004	0.175737	-0.129637
DUSP27	(Intercept)	7.09827	0.0961274	73.8424	8.01001e-35	Baseline expression (KET, Pre)	9.61608e-34	7.13413	7.09827	7.12496	7.18393	7.12937	0.0545538	-0.0266865	-0.0856569	-0.00441658	-0.0812403
UBL5	(Intercept)	5.63722	0.0692099	81.4511	8.08908e-35	Baseline expression (KET, Pre)	9.70397e-34	5.56459	5.63722	5.47496	5.60403	5.54215	0.0618838	0.162256	0.0331893	-0.0671826	0.100372
STAC3	(Intercept)	9.96459	0.0948345	105.074	8.15877e-35	Baseline expression (KET, Pre)	9.78048e-34	9.92202	9.96459	9.91156	9.96301	9.84892	0.114093	0.0530323	0.00158061	0.0626418	-0.0610612
SMC1A	(Intercept)	4.22891	0.0475036	89.023	8.26771e-35	Baseline expression (KET, Pre)	9.90391e-34	4.23487	4.22891	4.26842	4.23633	4.2058	0.0305337	-0.0395025	-0.00741913	0.0626171	-0.0700362
KDM7A	(Intercept)	4.1243	0.0660983	62.3964	8.37814e-35	Baseline expression (KET, Pre)	1.00289e-33	4.01847	4.1243	4.07731	3.88894	3.98332	-0.0943865	0.0469898	0.235362	0.0939852	0.141376
RAB1A	(Intercept)	5.41851	0.0571147	94.8707	8.40215e-35	Baseline expression (KET, Pre)	1.00504e-33	5.28584	5.41851	5.48369	5.13728	5.10389	0.0333941	-0.0651764	0.281233	0.379803	-0.0985705
TCEAL1	(Intercept)	4.39873	0.0715451	61.4818	8.54315e-35	Baseline expression (KET, Pre)	1.02117e-33	4.32888	4.39873	4.45705	4.22817	4.23156	-0.00338973	-0.0583259	0.170551	0.225487	-0.0549362
WASL	(Intercept)	4.33751	0.0625791	69.3125	8.64978e-35	Baseline expression (KET, Pre)	1.03317e-33	4.41307	4.33751	4.43553	4.41915	4.46009	-0.0409312	-0.0980162	-0.0816398	-0.0245549	-0.057085
ZSWIM8	(Intercept)	5.07025	0.079331	63.9125	8.80259e-35	Baseline expression (KET, Pre)	1.05066e-33	5.05483	5.07025	5.09657	5.06969	4.98282	0.0868741	-0.0263215	0.00055712	0.113753	-0.113196
ELK4	(Intercept)	4.36609	0.0591134	73.8595	8.82771e-35	Baseline expression (KET, Pre)	1.0529e-33	4.39097	4.36609	4.3638	4.40722	4.42677	-0.0195524	0.0022884	-0.041133	-0.0629738	0.0218408
UBB	(Intercept)	9.29589	0.0466091	199.444	9.14382e-35	Baseline expression (KET, Pre)	1.08982e-33	9.28908	9.29589	9.20905	9.31433	9.33704	-0.0227149	0.0868479	-0.0184333	-0.127996	0.109563
RNH1	(Intercept)	5.79455	0.0868843	66.6928	9.18625e-35	Baseline expression (KET, Pre)	1.09409e-33	5.73826	5.79455	5.78057	5.78988	5.58805	0.201829	0.0139805	0.00467554	0.192524	-0.187849
RUVBL2	(Intercept)	4.77104	0.0776007	61.482	9.21662e-35	Baseline expression (KET, Pre)	1.09692e-33	4.71273	4.77104	4.69716	4.76	4.6227	0.137295	0.073876	0.0110416	0.0744602	-0.0634187
GPHN	(Intercept)	3.77219	0.061532	61.3045	9.36322e-35	Baseline expression (KET, Pre)	1.11356e-33	3.79338	3.77219	3.77092	3.80559	3.82481	-0.0192209	0.00127175	-0.033395	-0.0538876	0.0204926
VPS37C	(Intercept)	3.9787	0.0579115	68.7032	9.5787e-35	Baseline expression (KET, Pre)	1.13837e-33	3.93829	3.9787	3.9857	3.96303	3.82574	0.137294	-0.00699303	0.0156737	0.159961	-0.144287
GFPT1	(Intercept)	3.9695	0.0635784	62.4347	9.60426e-35	Baseline expression (KET, Pre)	1.14059e-33	4.07158	3.9695	4.06212	4.13333	4.12136	0.0119719	-0.0926214	-0.163832	-0.0592383	-0.104593
TRAF7	(Intercept)	4.09125	0.061824	66.1758	9.79313e-35	Baseline expression (KET, Pre)	1.16219e-33	4.08877	4.09125	4.09884	4.15754	4.00746	0.150079	-0.00758909	-0.0662849	0.0913829	-0.157668
YY1	(Intercept)	5.59918	0.0374757	149.408	9.95994e-35	Baseline expression (KET, Pre)	1.18114e-33	5.57323	5.59918	5.62562	5.56464	5.50348	0.0611598	-0.0264411	0.0345443	0.122145	-0.0876009
PSMC1P1	(Intercept)	6.70703	0.05042	133.023	1.00198e-34	Baseline expression (KET, Pre)	1.18738e-33	6.7086	6.70703	6.72753	6.68596	6.71389	-0.0279257	-0.0204967	0.0210685	0.0136395	0.00742903
WDR5	(Intercept)	4.5824	0.0478788	95.7084	1.00428e-34	Baseline expression (KET, Pre)	1.18926e-33	4.54154	4.5824	4.59979	4.54699	4.43697	0.110017	-0.0173916	0.0354111	0.162819	-0.127408
DHX40	(Intercept)	3.4798	0.0543402	64.0373	1.0055e-34	Baseline expression (KET, Pre)	1.18985e-33	3.58921	3.4798	3.57175	3.64713	3.65815	-0.0110185	-0.0919473	-0.167331	-0.0864024	-0.0809288
EDC4	(Intercept)	4.8415	0.0791597	61.1611	1.01269e-34	Baseline expression (KET, Pre)	1.1975e-33	4.6944	4.8415	4.84659	4.61823	4.47129	0.146946	-0.00508533	0.223266	0.375297	-0.152031
YBX1P1	(Intercept)	6.80973	0.0851405	79.9823	1.03772e-34	Baseline expression (KET, Pre)	1.22623e-33	6.75646	6.80973	6.74884	6.76399	6.70326	0.0607324	0.0608837	0.0457373	0.045586	0.00015129
KLHL40	(Intercept)	7.7217	0.126428	61.0758	1.05427e-34	Baseline expression (KET, Pre)	1.24489e-33	7.51622	7.7217	7.83882	7.27219	7.23217	0.0400197	-0.117112	0.449514	0.606646	-0.157132
GABARAPL1	(Intercept)	7.16746	0.117395	61.0544	1.06608e-34	Baseline expression (KET, Pre)	1.25795e-33	6.65034	7.16746	7.24529	6.13814	6.05049	0.0876527	-0.0778361	1.02932	1.19481	-0.165489
YBX1P10	(Intercept)	5.89457	0.0823204	71.6052	1.07391e-34	Baseline expression (KET, Pre)	1.26628e-33	5.82427	5.89457	5.80333	5.80102	5.79816	0.00286591	0.0912404	0.093551	0.00517648	0.0883745
PFDN2	(Intercept)	4.87392	0.0784674	62.114	1.0772e-34	Baseline expression (KET, Pre)	1.26926e-33	4.68689	4.87392	4.73805	4.61135	4.52423	0.0871184	0.135874	0.262566	0.213811	0.0487555
KIZ	(Intercept)	3.41752	0.0537232	63.6135	1.09138e-34	Baseline expression (KET, Pre)	1.28504e-33	3.53843	3.41752	3.37931	3.6605	3.69639	-0.0358932	0.0382091	-0.242974	-0.317077	0.0741023
SENP3	(Intercept)	3.9039	0.0473067	82.5232	1.09535e-34	Baseline expression (KET, Pre)	1.28881e-33	3.93385	3.9039	4.04807	3.9765	3.80695	0.169544	-0.144165	-0.0725971	0.241112	-0.313709
GTF2I	(Intercept)	5.13965	0.0842592	60.9981	1.09772e-34	Baseline expression (KET, Pre)	1.29068e-33	5.15199	5.13965	5.18221	5.13405	5.15207	-0.0180207	-0.0425537	0.0056088	0.0301419	-0.0245331
TOMM6	(Intercept)	5.3373	0.0588837	90.6414	1.10943e-34	Baseline expression (KET, Pre)	1.30352e-33	5.30149	5.3373	5.25596	5.30264	5.31007	-0.00743358	0.0813373	0.0346615	-0.0541094	0.0887709
DBNL	(Intercept)	6.79646	0.0956022	71.091	1.11915e-34	Baseline expression (KET, Pre)	1.31401e-33	6.71955	6.79646	6.68719	6.81422	6.58033	0.233899	0.109265	-0.0177673	0.106867	-0.124634
LDLRAP1	(Intercept)	4.20433	0.0623212	67.4623	1.13728e-34	Baseline expression (KET, Pre)	1.33435e-33	4.09219	4.20433	4.26893	4.04548	3.85	0.19548	-0.0646038	0.158853	0.418937	-0.260083
PPT2	(Intercept)	3.50994	0.0576196	60.9158	1.1458e-34	Baseline expression (KET, Pre)	1.3434e-33	3.49355	3.50994	3.47559	3.52778	3.46089	0.0668857	0.0343484	-0.0178345	0.0147028	-0.0325373
ANKRD28	(Intercept)	4.93537	0.0663372	74.3983	1.15199e-34	Baseline expression (KET, Pre)	1.34969e-33	4.93821	4.93537	4.94128	4.93158	4.94463	-0.0130427	-0.00590178	0.00379005	-0.00335089	0.00714094
MAPK14	(Intercept)	4.7407	0.0485452	97.6555	1.15954e-34	Baseline expression (KET, Pre)	1.35758e-33	4.76099	4.7407	4.84129	4.70506	4.7569	-0.0518384	-0.100587	0.0356421	0.0843911	-0.048749
RPL34	(Intercept)	6.27275	0.0697377	89.9478	1.16406e-34	Baseline expression (KET, Pre)	1.36191e-33	6.29074	6.27275	6.23206	6.34593	6.3122	0.0337234	0.0406845	-0.0731781	-0.0801392	0.0069611
ARPIN	(Intercept)	3.81041	0.0581231	65.5576	1.18177e-34	Baseline expression (KET, Pre)	1.38166e-33	3.94441	3.81041	3.91668	3.98731	4.06322	-0.0759115	-0.106269	-0.176899	-0.146542	-0.030357
ATG14	(Intercept)	4.09953	0.0632668	64.7975	1.19581e-34	Baseline expression (KET, Pre)	1.39708e-33	4.26537	4.09953	4.21058	4.28115	4.4702	-0.189049	-0.111046	-0.181622	-0.259625	0.0780028
PYCR2	(Intercept)	4.95448	0.0795789	62.2587	1.19708e-34	Baseline expression (KET, Pre)	1.39758e-33	4.91288	4.95448	4.89998	4.95407	4.84299	0.111078	0.054508	0.000417514	0.0569872	-0.0565697
TATDN1	(Intercept)	3.73344	0.0608483	61.3565	1.20316e-34	Baseline expression (KET, Pre)	1.40369e-33	3.69111	3.73344	3.6273	3.64708	3.75663	-0.109543	0.106138	0.0863563	-0.129324	0.21568
ETFA	(Intercept)	6.89016	0.0608027	113.32	1.20473e-34	Baseline expression (KET, Pre)	1.40453e-33	6.86601	6.89016	6.87297	6.79243	6.90848	-0.116046	0.0171884	0.097733	-0.0355016	0.133235
BRK1	(Intercept)	6.09103	0.046978	129.657	1.21089e-34	Baseline expression (KET, Pre)	1.40972e-33	6.11052	6.09103	6.04008	6.1328	6.17818	-0.045374	0.0509534	-0.0417697	-0.138097	0.0963273
ZNF747	(Intercept)	3.14561	0.0417713	75.3056	1.21072e-34	Baseline expression (KET, Pre)	1.40972e-33	3.08838	3.14561	3.30716	2.98709	2.91365	0.0734404	-0.161543	0.15852	0.393503	-0.234983
RANBP1	(Intercept)	3.80858	0.0539606	70.5808	1.21174e-34	Baseline expression (KET, Pre)	1.40973e-33	3.80223	3.80858	3.78796	3.86263	3.74974	0.112895	0.0206169	-0.0540547	0.0382235	-0.0922782
BUD23	(Intercept)	5.34973	0.0726139	73.6737	1.22091e-34	Baseline expression (KET, Pre)	1.41939e-33	5.27649	5.34973	5.24921	5.36203	5.14497	0.217062	0.10052	-0.0122984	0.104243	-0.116542
TPP1	(Intercept)	4.76361	0.0663217	71.8258	1.2369e-34	Baseline expression (KET, Pre)	1.43698e-33	4.70987	4.76361	4.86647	4.56238	4.64701	-0.0846274	-0.102853	0.201231	0.219456	-0.0182252
DENND4B	(Intercept)	6.58979	0.063992	102.978	1.25444e-34	Baseline expression (KET, Pre)	1.45633e-33	6.48722	6.58979	6.57061	6.41643	6.37204	0.0443932	0.0191717	0.173353	0.198574	-0.0252214
COX6A2	(Intercept)	8.65872	0.0852092	101.617	1.26302e-34	Baseline expression (KET, Pre)	1.46526e-33	8.63988	8.65872	8.55442	8.64151	8.70486	-0.0633508	0.104297	0.0172097	-0.150438	0.167648
ABCD4	(Intercept)	4.09134	0.0641621	63.7656	1.28442e-34	Baseline expression (KET, Pre)	1.48905e-33	4.12239	4.09134	4.03028	4.21302	4.15494	0.058079	0.0610575	-0.121681	-0.12466	0.00297853
CDC26	(Intercept)	3.45317	0.047227	73.1184	1.29346e-34	Baseline expression (KET, Pre)	1.49847e-33	3.38889	3.45317	3.35377	3.38743	3.36119	0.0262387	0.0993978	0.0657344	-0.00742469	0.0731591
MAGED2	(Intercept)	5.21762	0.0829416	62.9072	1.29967e-34	Baseline expression (KET, Pre)	1.50461e-33	5.31652	5.21762	5.20197	5.47684	5.36964	0.107194	0.0156494	-0.259219	-0.167674	-0.0915447
PLEKHG3	(Intercept)	4.2245	0.0696332	60.6679	1.30407e-34	Baseline expression (KET, Pre)	1.50829e-33	4.14449	4.2245	4.01891	4.19105	4.14347	0.0475789	0.205585	0.0334468	-0.12456	0.158006
RTN3	(Intercept)	4.8531	0.0785363	61.7943	1.30467e-34	Baseline expression (KET, Pre)	1.50829e-33	4.93187	4.8531	4.88694	4.94268	5.04475	-0.102075	-0.0338377	-0.0895769	-0.157814	0.0682372
DNAJC2	(Intercept)	4.17077	0.051169	81.5097	1.31143e-34	Baseline expression (KET, Pre)	1.514e-33	4.19581	4.17077	4.22447	4.16432	4.22368	-0.0593561	-0.0537017	0.00644923	0.000794778	0.00565445
MCMBP	(Intercept)	4.06389	0.0528205	76.9377	1.31095e-34	Baseline expression (KET, Pre)	1.514e-33	4.08285	4.06389	4.18655	4.00049	4.08049	-0.0800047	-0.122657	0.0634055	0.106058	-0.0426523
GSE1	(Intercept)	4.96014	0.0657994	75.3829	1.31491e-34	Baseline expression (KET, Pre)	1.51695e-33	4.92625	4.96014	4.93991	4.9018	4.90316	-0.00135839	0.0202386	0.0583447	0.0367477	0.021597
LARP4	(Intercept)	4.96051	0.0810611	61.1947	1.31994e-34	Baseline expression (KET, Pre)	1.5217e-33	4.78334	4.96051	5.04967	4.53108	4.59209	-0.0610126	-0.0891522	0.429432	0.457571	-0.0281396
PAICS	(Intercept)	4.14042	0.0639543	64.7403	1.32422e-34	Baseline expression (KET, Pre)	1.52557e-33	4.1054	4.14042	4.24625	3.97193	4.06301	-0.0910845	-0.10583	0.168496	0.183241	-0.0147456
YWHAE	(Intercept)	8.53011	0.0526645	161.971	1.36679e-34	Baseline expression (KET, Pre)	1.57243e-33	8.47763	8.53011	8.44901	8.42657	8.50481	-0.0782329	0.0810957	0.103536	-0.0557929	0.159329
TOP2B	(Intercept)	4.97187	0.0482808	102.978	1.36609e-34	Baseline expression (KET, Pre)	1.57243e-33	5.05224	4.97187	4.95841	5.10977	5.16892	-0.059152	0.0134584	-0.137898	-0.210508	0.0726104
MACROD1	(Intercept)	7.18257	0.102473	70.0923	1.37846e-34	Baseline expression (KET, Pre)	1.58475e-33	7.09767	7.18257	7.09882	7.15983	6.94945	0.210384	0.0837513	0.0227444	0.149377	-0.126632
SUMO3	(Intercept)	5.7399	0.0498592	115.122	1.38711e-34	Baseline expression (KET, Pre)	1.59359e-33	5.6903	5.7399	5.70405	5.63723	5.67999	-0.042761	0.0358537	0.10267	0.024055	0.0786148
GPS2	(Intercept)	5.83733	0.0546831	106.748	1.39193e-34	Baseline expression (KET, Pre)	1.59802e-33	5.88471	5.83733	5.84973	5.93756	5.91421	0.0233417	-0.0123967	-0.100225	-0.0644869	-0.0357384
RCN2	(Intercept)	5.12306	0.0683103	74.997	1.39688e-34	Baseline expression (KET, Pre)	1.60259e-33	5.16178	5.12306	5.09521	5.17123	5.25764	-0.0864094	0.0278489	-0.0481624	-0.162421	0.114258
CTSD	(Intercept)	7.01667	0.0724117	96.8996	1.42052e-34	Baseline expression (KET, Pre)	1.62858e-33	7.01755	7.01667	7.11264	7.01202	6.92888	0.0831461	-0.0959734	0.00464419	0.183764	-0.179119
KCTD3	(Intercept)	3.49598	0.0533602	65.5165	1.44592e-34	Baseline expression (KET, Pre)	1.65655e-33	3.56275	3.49598	3.57658	3.53251	3.64594	-0.113435	-0.0805967	-0.0365285	-0.0693672	0.0328387
EDC3	(Intercept)	3.83047	0.046553	82.2819	1.44975e-34	Baseline expression (KET, Pre)	1.6598e-33	3.80682	3.83047	3.85653	3.81653	3.72374	0.0927912	-0.0260608	0.0139426	0.132795	-0.118852
USP53	(Intercept)	4.8837	0.0800143	61.0353	1.46801e-34	Baseline expression (KET, Pre)	1.67954e-33	5.00423	4.8837	4.81818	5.09958	5.21547	-0.115889	0.0655175	-0.215879	-0.397286	0.181407
AIMP2	(Intercept)	6.13023	0.0707315	86.669	1.47134e-34	Baseline expression (KET, Pre)	1.68218e-33	6.10168	6.13023	6.03723	6.07499	6.16425	-0.0892576	0.0929981	0.0552357	-0.12702	0.182256
CCDC59	(Intercept)	3.72867	0.0617479	60.3853	1.51231e-34	Baseline expression (KET, Pre)	1.72783e-33	3.72207	3.72867	3.69405	3.6845	3.78108	-0.0965812	0.0346191	0.0441657	-0.0870346	0.1312
IDI1	(Intercept)	6.58579	0.109072	60.3803	1.51628e-34	Baseline expression (KET, Pre)	1.73117e-33	6.30654	6.58579	6.72983	5.90079	6.00977	-0.108978	-0.144043	0.684998	0.720063	-0.0350652
NSMCE2	(Intercept)	3.6906	0.0606792	60.8216	1.56083e-34	Baseline expression (KET, Pre)	1.78081e-33	3.64032	3.6906	3.57073	3.63679	3.66316	-0.0263773	0.119869	0.0538165	-0.0924302	0.146247
DDX17	(Intercept)	7.72532	0.0539707	143.139	1.56744e-34	Baseline expression (KET, Pre)	1.78712e-33	7.65938	7.72532	7.80644	7.53347	7.5723	-0.0388356	-0.0811139	0.191859	0.234137	-0.0422783
PRR13	(Intercept)	3.58031	0.0576508	62.1034	1.59141e-34	Baseline expression (KET, Pre)	1.81321e-33	3.57787	3.58031	3.58322	3.58937	3.55859	0.030777	-0.00291286	-0.00906105	0.0246289	-0.0336899
GTPBP1	(Intercept)	4.52541	0.0750731	60.2801	1.59836e-34	Baseline expression (KET, Pre)	1.81986e-33	4.36879	4.52541	4.59402	4.24644	4.10929	0.137144	-0.0686064	0.278978	0.484728	-0.20575
C8orf33	(Intercept)	4.16557	0.0482744	86.2893	1.6229e-34	Baseline expression (KET, Pre)	1.84653e-33	4.0986	4.16557	4.10885	4.07681	4.04317	0.0336395	0.0567177	0.0887575	0.0656794	0.0230781
EIF4E	(Intercept)	4.41056	0.0732067	60.248	1.62558e-34	Baseline expression (KET, Pre)	1.84832e-33	4.30621	4.41056	4.41954	4.21189	4.18284	0.0290577	-0.00898185	0.198666	0.236706	-0.0380396
INO80	(Intercept)	3.72224	0.0539304	69.0194	1.675e-34	Baseline expression (KET, Pre)	1.90319e-33	3.75361	3.72224	3.65815	3.84502	3.78902	0.0559935	0.0640933	-0.122772	-0.130871	0.00809977
C18orf25	(Intercept)	4.29709	0.0661972	64.9135	1.69847e-34	Baseline expression (KET, Pre)	1.92854e-33	4.41982	4.29709	4.35848	4.45326	4.57046	-0.117203	-0.06139	-0.156168	-0.211981	0.0558133
KPNB1	(Intercept)	6.72696	0.0443683	151.617	1.72098e-34	Baseline expression (KET, Pre)	1.95276e-33	6.72886	6.72696	6.75311	6.69552	6.73985	-0.0443308	-0.0261537	0.0314438	0.0132667	0.0181771
TDRD3	(Intercept)	4.02372	0.0638611	63.0073	1.72466e-34	Baseline expression (KET, Pre)	1.9556e-33	4.08982	4.02372	4.09556	4.02866	4.21133	-0.182671	-0.0718434	-0.00494488	-0.115772	0.110827
TBRG1	(Intercept)	3.88385	0.0606728	64.0131	1.74872e-34	Baseline expression (KET, Pre)	1.98152e-33	3.88717	3.88385	3.84976	3.88423	3.93085	-0.046617	0.034091	-0.00038167	-0.0810896	0.080708
NNT-AS1	(Intercept)	5.77249	0.0816704	70.6803	1.76675e-34	Baseline expression (KET, Pre)	1.99925e-33	5.73134	5.77249	5.84516	5.5491	5.75861	-0.209512	-0.0726682	0.223389	0.086546	0.136843
C1orf43	(Intercept)	8.11358	0.0620392	130.781	1.76798e-34	Baseline expression (KET, Pre)	1.99925e-33	8.08426	8.11358	8.0716	8.0508	8.10106	-0.0502611	0.0419725	0.0627754	-0.0294582	0.0922336
GPN3	(Intercept)	4.43068	0.0643663	68.8354	1.76767e-34	Baseline expression (KET, Pre)	1.99925e-33	4.41591	4.43068	4.40757	4.39527	4.43011	-0.0348376	0.0231068	0.0354047	-0.0225396	0.0579443
MEF2C	(Intercept)	8.72358	0.0840346	103.809	1.77169e-34	Baseline expression (KET, Pre)	2.00207e-33	8.76876	8.72358	8.69476	8.78002	8.87669	-0.0966751	0.0288191	-0.0564377	-0.181932	0.125494
HNRNPAB	(Intercept)	5.48179	0.0873173	62.7801	1.79861e-34	Baseline expression (KET, Pre)	2.0311e-33	5.34081	5.48179	5.54003	5.23086	5.11056	0.120304	-0.0582409	0.250928	0.429473	-0.178545
PFN1	(Intercept)	6.2694	0.0609723	102.824	1.81375e-34	Baseline expression (KET, Pre)	2.0468e-33	6.19786	6.2694	6.2277	6.18737	6.10697	0.0804083	0.041706	0.0820284	0.120731	-0.0387023
GYG1	(Intercept)	8.15176	0.0732253	111.324	1.81916e-34	Baseline expression (KET, Pre)	2.05151e-33	8.17138	8.15176	8.16329	8.13528	8.2352	-0.0999221	-0.0115341	0.0164813	-0.0719068	0.088388
ITGB6	(Intercept)	5.92967	0.0942027	62.9459	1.8236e-34	Baseline expression (KET, Pre)	2.05512e-33	6.06897	5.92967	5.94945	6.14983	6.24694	-0.0971058	-0.0197816	-0.220158	-0.297482	0.0773242
HNRNPUL1	(Intercept)	6.24253	0.0460064	135.688	1.84591e-34	Baseline expression (KET, Pre)	2.07885e-33	6.26701	6.24253	6.23526	6.32198	6.26827	0.0537096	0.00726733	-0.079456	-0.0330137	-0.0464422
NFE2L1	(Intercept)	10.4623	0.084654	123.589	1.86475e-34	Baseline expression (KET, Pre)	2.09863e-33	10.4477	10.4623	10.499	10.4319	10.3975	0.0343408	-0.0366964	0.0304661	0.101503	-0.0710372
PARP1	(Intercept)	6.55153	0.0637828	102.716	1.95071e-34	Baseline expression (KET, Pre)	2.19389e-33	6.54805	6.55153	6.54956	6.54257	6.54854	-0.00597435	0.00197738	0.00896731	0.00101558	0.00795173
ABCB7	(Intercept)	4.4059	0.0656933	67.0678	1.96508e-34	Baseline expression (KET, Pre)	2.20855e-33	4.42884	4.4059	4.38314	4.46778	4.45852	0.00926087	0.022767	-0.0618775	-0.0753836	0.0135061
DDX39B	(Intercept)	6.80115	0.0338782	200.753	1.96826e-34	Baseline expression (KET, Pre)	2.21062e-33	6.83111	6.80115	6.80041	6.86047	6.86242	-0.00195784	0.000740143	-0.0593143	-0.0620123	0.00269798
NAP1L4	(Intercept)	6.60226	0.0498751	132.376	1.97578e-34	Baseline expression (KET, Pre)	2.21756e-33	6.57592	6.60226	6.61143	6.56398	6.526	0.0379803	-0.00917644	0.0382716	0.0854283	-0.0471567
NUP133	(Intercept)	3.72203	0.0609798	61.0371	1.97848e-34	Baseline expression (KET, Pre)	2.21909e-33	3.79016	3.72203	3.77983	3.78595	3.87284	-0.0868857	-0.0578041	-0.0639236	-0.0930052	0.0290816
ATP6V1B2	(Intercept)	5.54657	0.0443241	125.137	1.98375e-34	Baseline expression (KET, Pre)	2.22349e-33	5.48974	5.54657	5.5899	5.3545	5.46798	-0.113472	-0.0433228	0.192069	0.12192	0.0701492
MRPS24	(Intercept)	6.77136	0.0673961	100.471	2.00038e-34	Baseline expression (KET, Pre)	2.239e-33	6.73535	6.77136	6.64861	6.78843	6.73299	0.0554308	0.122751	-0.0170639	-0.0843839	0.0673201
NBR1	(Intercept)	6.5481	0.0509384	128.549	1.999e-34	Baseline expression (KET, Pre)	2.239e-33	6.56493	6.5481	6.58177	6.54476	6.58508	-0.0403212	-0.0336704	0.00334065	-0.00331008	0.00665073
MED9	(Intercept)	4.51627	0.0699818	64.535	2.00165e-34	Baseline expression (KET, Pre)	2.239e-33	4.40025	4.51627	4.55786	4.33981	4.18706	0.152743	-0.041582	0.176468	0.370793	-0.194325
NDUFB9	(Intercept)	8.44532	0.066393	127.202	2.02977e-34	Baseline expression (KET, Pre)	2.26893e-33	8.38749	8.44532	8.3131	8.41255	8.37897	0.0335839	0.132222	0.0327703	-0.0658676	0.0986379
AKT1	(Intercept)	5.77292	0.089832	64.2635	2.05915e-34	Baseline expression (KET, Pre)	2.30022e-33	5.69684	5.77292	5.69826	5.7296	5.58659	0.143007	0.0746672	0.0433285	0.111668	-0.06834
PJA2	(Intercept)	4.86051	0.0634281	76.6303	2.06817e-34	Baseline expression (KET, Pre)	2.30874e-33	4.9034	4.86051	4.95862	4.82887	4.96561	-0.136738	-0.0981095	0.0316452	-0.00698358	0.0386287
ABRAXAS2	(Intercept)	3.83366	0.0631452	60.7118	2.09042e-34	Baseline expression (KET, Pre)	2.332e-33	3.80708	3.83366	3.87083	3.71179	3.81205	-0.10026	-0.0371756	0.121871	0.0587864	0.0630842
SF3A1	(Intercept)	5.10079	0.0539236	94.593	2.10771e-34	Baseline expression (KET, Pre)	2.34971e-33	5.13124	5.10079	5.15766	5.13165	5.13487	-0.00322153	-0.056868	-0.0308528	0.0227936	-0.0536464
MTCH1	(Intercept)	5.59116	0.0821763	68.0385	2.14429e-34	Baseline expression (KET, Pre)	2.38888e-33	5.49091	5.59116	5.57452	5.51032	5.28763	0.222694	0.0166416	0.0808328	0.286885	-0.206052
OXR1	(Intercept)	4.80349	0.0758711	63.3112	2.14969e-34	Baseline expression (KET, Pre)	2.39305e-33	4.77597	4.80349	4.77382	4.70753	4.81902	-0.111492	0.0296699	0.0959601	-0.0452015	0.141162
TPI1P1	(Intercept)	8.15304	0.12572	64.8507	2.15093e-34	Baseline expression (KET, Pre)	2.39305e-33	8.01757	8.15304	7.94601	8.14313	7.8281	0.31503	0.207031	0.00990729	0.117907	-0.108
GAPDHP65	(Intercept)	7.5946	0.077713	97.7262	2.15925e-34	Baseline expression (KET, Pre)	2.4007e-33	7.56185	7.5946	7.4847	7.59547	7.57261	0.0228659	0.109894	-0.000877644	-0.0879059	0.0870283
GRB2	(Intercept)	5.31077	0.0484793	109.547	2.16629e-34	Baseline expression (KET, Pre)	2.40691e-33	5.25455	5.31077	5.27979	5.2587	5.16892	0.0897873	0.0309786	0.0520677	0.110876	-0.0588087
MEPCE	(Intercept)	4.78346	0.059281	80.6912	2.17272e-34	Baseline expression (KET, Pre)	2.41244e-33	4.73355	4.78346	4.75146	4.77793	4.62133	0.156598	0.0319911	0.00552441	0.130132	-0.124607
ROCK1	(Intercept)	4.27298	0.0700422	61.0058	2.19588e-34	Baseline expression (KET, Pre)	2.43571e-33	4.34217	4.27298	4.22797	4.39344	4.4743	-0.0808613	0.0450109	-0.120459	-0.246332	0.125872
VCP	(Intercept)	7.90075	0.0668024	118.271	2.19662e-34	Baseline expression (KET, Pre)	2.43571e-33	7.88879	7.90075	7.95981	7.87201	7.82258	0.049431	-0.0590608	0.0287403	0.137232	-0.108492
PDCD11	(Intercept)	3.98797	0.0668339	59.6698	2.20738e-34	Baseline expression (KET, Pre)	2.446e-33	3.93366	3.98797	4.10421	3.86678	3.77569	0.0910931	-0.116244	0.121187	0.328524	-0.207337
OSBPL2	(Intercept)	3.67355	0.0615677	59.6669	2.2108e-34	Baseline expression (KET, Pre)	2.44815e-33	3.63611	3.67355	3.65699	3.62153	3.59237	0.0291578	0.0165678	0.0520241	0.064614	-0.0125899
HRC	(Intercept)	8.39696	0.0969715	86.5921	2.21865e-34	Baseline expression (KET, Pre)	2.4552e-33	8.37046	8.39696	8.35304	8.41225	8.31957	0.0926802	0.0439178	-0.0152874	0.0334751	-0.0487624
MRFAP1L1	(Intercept)	5.07319	0.0425672	119.181	2.24347e-34	Baseline expression (KET, Pre)	2.48101e-33	5.0065	5.07319	5.17259	4.89617	4.88407	0.0120929	-0.0994033	0.177021	0.288517	-0.111496
ZXDC	(Intercept)	4.52787	0.0723214	62.6075	2.25678e-34	Baseline expression (KET, Pre)	2.49406e-33	4.48649	4.52787	4.67498	4.3901	4.35302	0.0370844	-0.147109	0.137765	0.321959	-0.184193
NDUFB1	(Intercept)	5.53017	0.0916566	60.3357	2.27813e-34	Baseline expression (KET, Pre)	2.51597e-33	5.46153	5.53017	5.35244	5.46246	5.50107	-0.0386085	0.177735	0.0677128	-0.148631	0.216343
MAP4K4	(Intercept)	5.5882	0.0601021	92.9785	2.28538e-34	Baseline expression (KET, Pre)	2.5223e-33	5.62102	5.5882	5.64515	5.57654	5.67417	-0.0976362	-0.0569476	0.0116633	-0.0290254	0.0406887
SHMT2	(Intercept)	4.8394	0.0623992	77.5554	2.29849e-34	Baseline expression (KET, Pre)	2.53507e-33	4.81709	4.8394	4.81173	4.82791	4.78932	0.0385931	0.0276628	0.0114849	0.0224152	-0.0109303
MKNK2	(Intercept)	9.11406	0.115648	78.8087	2.30634e-34	Baseline expression (KET, Pre)	2.54204e-33	8.81327	9.11406	9.09819	8.51948	8.52136	-0.00187213	0.0158689	0.594572	0.576831	0.017741
CZIB	(Intercept)	4.84004	0.0526971	91.8464	2.31249e-34	Baseline expression (KET, Pre)	2.54713e-33	4.91353	4.84004	4.84474	5.01785	4.95147	0.0663831	-0.00470334	-0.17781	-0.106724	-0.0710865
TIMM44	(Intercept)	5.56338	0.0933789	59.5786	2.31718e-34	Baseline expression (KET, Pre)	2.55059e-33	5.4591	5.56338	5.55059	5.42457	5.29784	0.126734	0.0127958	0.138807	0.252746	-0.113939
SLC25A46	(Intercept)	5.76547	0.0690404	83.5086	2.32288e-34	Baseline expression (KET, Pre)	2.55516e-33	5.83297	5.76547	5.84361	5.79382	5.92898	-0.135165	-0.0781408	-0.0283523	-0.0853761	0.0570237
EIF3D	(Intercept)	5.51061	0.0379612	145.164	2.37671e-34	Baseline expression (KET, Pre)	2.61265e-33	5.52246	5.51061	5.45567	5.58116	5.5424	0.0387597	0.0549422	-0.0705533	-0.0867357	0.0161825
EMC10	(Intercept)	9.1832	0.0938851	97.8131	2.38489e-34	Baseline expression (KET, Pre)	2.61989e-33	9.17111	9.1832	9.1127	9.11579	9.27274	-0.156953	0.0705024	0.0674072	-0.160048	0.227456
MYO9A	(Intercept)	4.56603	0.0683345	66.8189	2.39781e-34	Baseline expression (KET, Pre)	2.63234e-33	4.36883	4.56603	4.4364	4.26186	4.21104	0.050824	0.129637	0.304172	0.225359	0.0788133
HSP90B1	(Intercept)	5.47839	0.0707632	77.4187	2.41065e-34	Baseline expression (KET, Pre)	2.64468e-33	5.57431	5.47839	5.58634	5.62385	5.60865	0.0152093	-0.107945	-0.145463	-0.0223092	-0.123154
SMARCD1	(Intercept)	3.56115	0.0520917	68.3631	2.41408e-34	Baseline expression (KET, Pre)	2.64669e-33	3.58503	3.56115	3.50692	3.66796	3.60408	0.0638781	0.0542354	-0.106808	-0.0971657	-0.0096427
SPAG7	(Intercept)	6.60443	0.0970032	68.0847	2.42301e-34	Baseline expression (KET, Pre)	2.65472e-33	6.5232	6.60443	6.49865	6.56337	6.42634	0.137037	0.105787	0.041061	0.0723111	-0.0312501
COX5A	(Intercept)	7.98437	0.0876895	91.0527	2.43149e-34	Baseline expression (KET, Pre)	2.66225e-33	7.96808	7.98437	7.89596	7.96381	8.02818	-0.0643725	0.088406	0.020563	-0.132216	0.152779
MYOM1	(Intercept)	9.85417	0.0951302	103.586	2.44739e-34	Baseline expression (KET, Pre)	2.67789e-33	9.81202	9.85417	9.82124	9.78105	9.79163	-0.0105826	0.0329273	0.0731173	0.0296074	0.04351
ATN1	(Intercept)	5.67914	0.0590511	96.1734	2.44966e-34	Baseline expression (KET, Pre)	2.67861e-33	5.67994	5.67914	5.62694	5.75462	5.65906	0.0955554	0.0522002	-0.0754763	-0.0321211	-0.0433552
FAM8A1	(Intercept)	4.2683	0.0686319	62.1912	2.47768e-34	Baseline expression (KET, Pre)	2.70746e-33	4.24376	4.2683	4.42429	4.09135	4.19109	-0.0997379	-0.155986	0.176947	0.233195	-0.0562482
FTSJ1	(Intercept)	3.08024	0.0518155	59.4463	2.48645e-34	Baseline expression (KET, Pre)	2.71433e-33	3.09282	3.08024	3.06929	3.10788	3.11389	-0.00600374	0.0109425	-0.0276451	-0.0445913	0.0169463
RNF214	(Intercept)	3.09776	0.0505765	61.2489	2.48725e-34	Baseline expression (KET, Pre)	2.71433e-33	3.16605	3.09776	3.13645	3.22543	3.20456	0.0208728	-0.0386945	-0.127677	-0.0681095	-0.0595674
MAPK1IP1L	(Intercept)	4.5548	0.0766277	59.4407	2.49396e-34	Baseline expression (KET, Pre)	2.71986e-33	4.48759	4.5548	4.76728	4.26673	4.36157	-0.0948452	-0.212475	0.288077	0.405706	-0.11763
ATP2B1	(Intercept)	4.34093	0.0688977	63.0054	2.50604e-34	Baseline expression (KET, Pre)	2.73124e-33	4.29069	4.34093	4.35848	4.19251	4.27083	-0.0783179	-0.0175437	0.148419	0.0876443	0.0607742
EXOC7	(Intercept)	5.6573	0.0664757	85.1033	2.52482e-34	Baseline expression (KET, Pre)	2.7499e-33	5.69407	5.6573	5.66998	5.77017	5.67884	0.091336	-0.0126816	-0.112873	-0.00885506	-0.104018
CTDNEP1	(Intercept)	7.52558	0.0588229	127.936	2.53435e-34	Baseline expression (KET, Pre)	2.75845e-33	7.50442	7.52558	7.42322	7.5569	7.512	0.0449041	0.102364	-0.0313219	-0.0887816	0.0574597
PSMG2	(Intercept)	3.50237	0.0589741	59.3882	2.56479e-34	Baseline expression (KET, Pre)	2.78976e-33	3.52274	3.50237	3.53513	3.50381	3.54965	-0.0458465	-0.0327599	-0.00143796	-0.0145246	0.0130866
CUX1	(Intercept)	5.5272	0.0442911	124.792	2.56986e-34	Baseline expression (KET, Pre)	2.79343e-33	5.57994	5.5272	5.46529	5.655	5.67228	-0.0172839	0.0619098	-0.127798	-0.206992	0.0791937
DUSP22	(Intercept)	4.97269	0.0351337	141.536	2.59219e-34	Baseline expression (KET, Pre)	2.81586e-33	4.95344	4.97269	4.94565	4.93861	4.95683	-0.0182203	0.0270351	0.034081	-0.0111744	0.0452554
NOL3	(Intercept)	5.91352	0.0996295	59.3551	2.6105e-34	Baseline expression (KET, Pre)	2.83389e-33	5.80655	5.91352	5.85345	5.80627	5.65294	0.153331	0.0600661	0.107246	0.200511	-0.0932652
ERI3	(Intercept)	5.06694	0.050244	100.847	2.61738e-34	Baseline expression (KET, Pre)	2.8395e-33	5.06551	5.06694	5.06554	5.1082	5.02137	0.0868324	0.00139643	-0.0412632	0.0441728	-0.085436
LYPLA1	(Intercept)	5.44838	0.0752276	72.4252	2.62308e-34	Baseline expression (KET, Pre)	2.84382e-33	5.46895	5.44838	5.41869	5.46301	5.54573	-0.0827217	0.0296828	-0.0146313	-0.127036	0.112404
POLDIP3	(Intercept)	4.96914	0.0620832	80.04	2.6431e-34	Baseline expression (KET, Pre)	2.86364e-33	4.92941	4.96914	4.96697	4.95778	4.82375	0.134026	0.00217377	0.0113634	0.143216	-0.131852
TOLLIP	(Intercept)	5.43437	0.0837683	64.8738	2.7033e-34	Baseline expression (KET, Pre)	2.92696e-33	5.31342	5.43437	5.53265	5.21378	5.07287	0.140912	-0.0982791	0.220587	0.459779	-0.239192
PPP1R3B	(Intercept)	7.47059	0.126005	59.2878	2.70614e-34	Baseline expression (KET, Pre)	2.92811e-33	7.08854	7.47059	7.65332	6.58553	6.6447	-0.0591742	-0.182727	0.88506	1.00861	-0.123553
PFKFB1	(Intercept)	4.50968	0.0760668	59.2858	2.70916e-34	Baseline expression (KET, Pre)	2.92947e-33	4.60373	4.50968	4.44288	4.70031	4.76207	-0.0617613	0.066803	-0.19063	-0.319195	0.128564
PPP1CC	(Intercept)	6.94837	0.0621266	111.842	2.71889e-34	Baseline expression (KET, Pre)	2.93807e-33	6.97594	6.94837	6.97936	6.94818	7.02785	-0.0796693	-0.0309851	0.000189519	-0.0484947	0.0486842
ZCRB1	(Intercept)	5.52722	0.0688683	80.2578	2.72376e-34	Baseline expression (KET, Pre)	2.94141e-33	5.55234	5.52722	5.46663	5.56825	5.64726	-0.0790133	0.0605907	-0.0410313	-0.180635	0.139604
PRDX1	(Intercept)	6.6469	0.0509791	130.385	2.73194e-34	Baseline expression (KET, Pre)	2.94832e-33	6.66837	6.6469	6.67847	6.6564	6.69171	-0.0353088	-0.031572	-0.00950175	-0.0132385	0.00373675
WSB1	(Intercept)	5.00041	0.0744978	67.1216	2.73449e-34	Baseline expression (KET, Pre)	2.94915e-33	5.05045	5.00041	4.96655	5.05373	5.1811	-0.127375	0.03386	-0.0533164	-0.214552	0.161235
ASAH1	(Intercept)	6.52387	0.0918277	71.0447	2.74472e-34	Baseline expression (KET, Pre)	2.95825e-33	6.38745	6.52387	6.67285	6.15661	6.19646	-0.0398526	-0.148981	0.367261	0.47639	-0.109129
ZNF271P	(Intercept)	4.49722	0.0587744	76.5167	2.76998e-34	Baseline expression (KET, Pre)	2.98354e-33	4.55382	4.49722	4.58677	4.54196	4.58932	-0.0473578	-0.0895449	-0.0447404	-0.0025533	-0.0421871
AARSD1	(Intercept)	4.65192	0.0785725	59.2054	2.82829e-34	Baseline expression (KET, Pre)	3.04437e-33	4.56962	4.65192	4.58421	4.61067	4.43171	0.17896	0.0677107	0.0412495	0.152498	-0.111249
PACSIN2	(Intercept)	4.72601	0.079006	59.8184	2.84257e-34	Baseline expression (KET, Pre)	3.05775e-33	4.62541	4.72601	4.82389	4.49329	4.45846	0.0348253	-0.0978731	0.232725	0.365424	-0.132698
METAP1	(Intercept)	4.5199	0.0538744	83.8969	2.86409e-34	Baseline expression (KET, Pre)	3.0789e-33	4.52499	4.5199	4.59084	4.445	4.54422	-0.0992213	-0.0709415	0.0748965	0.0466167	0.0282798
UTP3	(Intercept)	3.42289	0.057073	59.9739	2.88768e-34	Baseline expression (KET, Pre)	3.10225e-33	3.2807	3.42289	3.55656	3.14546	2.99787	0.14759	-0.133671	0.277432	0.558694	-0.281261
IPO13	(Intercept)	7.03504	0.0643496	109.325	2.89327e-34	Baseline expression (KET, Pre)	3.10487e-33	7.02099	7.03504	7.03664	7.00911	7.00318	0.00592373	-0.00159938	0.0259324	0.0334555	-0.0075231
FASTK	(Intercept)	7.0018	0.080725	86.7365	2.89388e-34	Baseline expression (KET, Pre)	3.10487e-33	6.95272	7.0018	6.91764	7.01114	6.88029	0.130849	0.0841647	-0.00933677	0.0373478	-0.0466846
IFNAR1	(Intercept)	4.78256	0.048463	98.6848	2.95048e-34	Baseline expression (KET, Pre)	3.16355e-33	4.76467	4.78256	4.75952	4.75829	4.7583	-2.67448e-06	0.0230406	0.0242712	0.00122792	0.0230433
UBL3	(Intercept)	4.72175	0.0607907	77.6723	2.96536e-34	Baseline expression (KET, Pre)	3.17744e-33	4.72463	4.72175	4.7312	4.6746	4.77097	-0.0963774	-0.00944892	0.0471557	-0.0397728	0.0869285
RCAN1	(Intercept)	4.00205	0.0644905	62.0564	2.98164e-34	Baseline expression (KET, Pre)	3.19282e-33	3.92445	4.00205	4.05152	3.85344	3.79081	0.0626327	-0.0494726	0.148607	0.260712	-0.112105
TPRKB	(Intercept)	3.93328	0.0665642	59.09	3.00877e-34	Baseline expression (KET, Pre)	3.21979e-33	3.94673	3.93328	3.87414	3.95114	4.02836	-0.0772242	0.059138	-0.0178584	-0.154221	0.136362
SLC3A2	(Intercept)	5.27029	0.0892176	59.0723	3.0375e-34	Baseline expression (KET, Pre)	3.24844e-33	4.95005	5.27029	5.26171	4.72367	4.54451	0.179164	0.00858007	0.546621	0.717205	-0.170584
PUF60	(Intercept)	5.59917	0.0740036	75.6607	3.04643e-34	Baseline expression (KET, Pre)	3.25589e-33	5.53326	5.59917	5.5627	5.57564	5.39555	0.180087	0.0364701	0.0235294	0.167146	-0.143617
EFR3A	(Intercept)	4.50229	0.0674688	66.7314	3.10118e-34	Baseline expression (KET, Pre)	3.31226e-33	4.56907	4.50229	4.56845	4.53901	4.66652	-0.127515	-0.0661604	-0.0367173	-0.0980717	0.0613544
AGO1	(Intercept)	4.14402	0.0481975	85.9799	3.10441e-34	Baseline expression (KET, Pre)	3.31357e-33	4.26462	4.14402	4.15287	4.37171	4.38987	-0.0181608	-0.00885298	-0.227694	-0.237002	0.00930781
FOXK1	(Intercept)	5.35585	0.0836837	64.0011	3.11894e-34	Baseline expression (KET, Pre)	3.32693e-33	5.28752	5.35585	5.41675	5.22953	5.14793	0.0816052	-0.0608991	0.126316	0.268821	-0.142504
ZC3H8	(Intercept)	3.92082	0.066439	59.0138	3.13457e-34	Baseline expression (KET, Pre)	3.34145e-33	3.87009	3.92082	3.93811	3.7454	3.87603	-0.130634	-0.0172968	0.17542	0.0620834	0.113337
NOP9	(Intercept)	5.88482	0.0602384	97.6922	3.14959e-34	Baseline expression (KET, Pre)	3.3553e-33	5.83862	5.88482	5.88472	5.81363	5.7713	0.0423314	0.000102075	0.0711901	0.113419	-0.0422293
MGRN1	(Intercept)	5.05193	0.0608025	83.0876	3.25936e-34	Baseline expression (KET, Pre)	3.47001e-33	4.99611	5.05193	5.04062	5.02735	4.86453	0.162825	0.0113149	0.0245808	0.176091	-0.15151
SNF8	(Intercept)	4.9266	0.0760256	64.8019	3.26772e-34	Baseline expression (KET, Pre)	3.47668e-33	4.85318	4.9266	4.81659	4.91788	4.75165	0.16623	0.110007	0.00871959	0.0649431	-0.0562235
MRPS18A	(Intercept)	4.98677	0.0560516	88.9675	3.30617e-34	Baseline expression (KET, Pre)	3.51307e-33	4.84861	4.98677	4.90345	4.75325	4.75096	0.00229235	0.0833157	0.23352	0.152496	0.0810233
ZER1	(Intercept)	6.11344	0.0622027	98.2826	3.30607e-34	Baseline expression (KET, Pre)	3.51307e-33	6.09742	6.11344	6.14178	6.10452	6.02995	0.0745712	-0.0283385	0.00891881	0.111828	-0.10291
SEC62	(Intercept)	6.13458	0.0463345	132.398	3.32462e-34	Baseline expression (KET, Pre)	3.53041e-33	6.12728	6.13458	6.12684	6.15315	6.09455	0.0586041	0.00773279	-0.018574	0.0322974	-0.0508713
FAM114A2	(Intercept)	3.31795	0.0550577	60.2631	3.33969e-34	Baseline expression (KET, Pre)	3.54414e-33	3.3965	3.31795	3.41468	3.37871	3.47466	-0.0959486	-0.0967337	-0.0607643	-0.0599792	-0.000785128
SEL1L	(Intercept)	4.25571	0.0500571	85.017	3.34747e-34	Baseline expression (KET, Pre)	3.55012e-33	4.34111	4.25571	4.36435	4.31677	4.42764	-0.110873	-0.108642	-0.0610619	-0.063293	0.00223106
ASB5	(Intercept)	8.02101	0.136243	58.8726	3.38188e-34	Baseline expression (KET, Pre)	3.58432e-33	7.7386	8.02101	8.24817	7.27567	7.40957	-0.133895	-0.227157	0.745335	0.838597	-0.0932622
ACTB	(Intercept)	8.65369	0.118139	73.2501	3.39676e-34	Baseline expression (KET, Pre)	3.59778e-33	8.46073	8.65369	8.65126	8.36672	8.17126	0.195461	0.00243562	0.286971	0.479997	-0.193026
CUL7	(Intercept)	4.41225	0.0749909	58.8371	3.44734e-34	Baseline expression (KET, Pre)	3.64902e-33	4.47147	4.41225	4.36767	4.62811	4.47783	0.150283	0.0445755	-0.215869	-0.110161	-0.105708
INSIG2	(Intercept)	3.20749	0.0545329	58.8174	3.48404e-34	Baseline expression (KET, Pre)	3.68551e-33	3.28696	3.20749	3.27918	3.315	3.34616	-0.0311579	-0.0716919	-0.107515	-0.0669813	-0.040534
SDF4	(Intercept)	5.66899	0.0894842	63.3519	3.49047e-34	Baseline expression (KET, Pre)	3.68996e-33	5.61706	5.66899	5.62707	5.68492	5.48727	0.197644	0.0419206	-0.0159226	0.139801	-0.155724
HNRNPA1P7	(Intercept)	4.36308	0.0663472	65.7614	3.49847e-34	Baseline expression (KET, Pre)	3.69605e-33	4.52349	4.36308	4.63842	4.57974	4.5127	0.0670398	-0.27534	-0.216658	0.125722	-0.34238
NEU1	(Intercept)	3.95444	0.0672786	58.7771	3.56062e-34	Baseline expression (KET, Pre)	3.75931e-33	3.7709	3.95444	4.02878	3.61409	3.48628	0.127808	-0.0743428	0.340348	0.542499	-0.202151
C14orf119	(Intercept)	3.54709	0.0603792	58.747	3.619e-34	Baseline expression (KET, Pre)	3.81852e-33	3.48103	3.54709	3.64981	3.32567	3.40154	-0.0758639	-0.102718	0.22142	0.248274	-0.0268539
NFE2L2	(Intercept)	4.64363	0.0790475	58.7449	3.62308e-34	Baseline expression (KET, Pre)	3.82039e-33	4.60568	4.64363	4.79617	4.44171	4.54119	-0.0994759	-0.152537	0.20192	0.254981	-0.0530609
BAP1	(Intercept)	5.79049	0.073436	78.8508	3.65133e-34	Baseline expression (KET, Pre)	3.84773e-33	5.75284	5.79049	5.77934	5.75647	5.68508	0.0713908	0.0111522	0.0340246	0.0942631	-0.0602385
HGS	(Intercept)	4.30374	0.073304	58.7108	3.69034e-34	Baseline expression (KET, Pre)	3.88636e-33	4.28918	4.30374	4.29395	4.36303	4.19601	0.167022	0.00978751	-0.0592892	0.0979449	-0.157234
LMAN2L	(Intercept)	3.7731	0.0587339	64.2406	3.73538e-34	Baseline expression (KET, Pre)	3.9313e-33	3.72075	3.7731	3.81369	3.67048	3.62573	0.044744	-0.0405867	0.102623	0.187954	-0.0853307
CASZ1	(Intercept)	5.01622	0.0851852	58.886	3.74017e-34	Baseline expression (KET, Pre)	3.93306e-33	4.95474	5.01622	5.0646	4.80561	4.93254	-0.126932	-0.0483866	0.210606	0.13206	0.0785454
PCNA	(Intercept)	3.33047	0.0540846	61.5788	3.74181e-34	Baseline expression (KET, Pre)	3.93306e-33	3.34832	3.33047	3.30878	3.36315	3.3909	-0.0277417	0.0216825	-0.0326898	-0.082114	0.0494242
DUT	(Intercept)	4.59728	0.0592065	77.6483	3.78735e-34	Baseline expression (KET, Pre)	3.9784e-33	4.6229	4.59728	4.5553	4.66563	4.67338	-0.00774912	0.0419813	-0.0683426	-0.118073	0.0497305
INPP4A	(Intercept)	3.35727	0.0557475	60.2229	3.79396e-34	Baseline expression (KET, Pre)	3.98281e-33	3.42767	3.35727	3.32128	3.49767	3.53443	-0.0367635	0.0359908	-0.140396	-0.213151	0.0727543
SIKE1	(Intercept)	3.45254	0.0583806	59.1384	3.81536e-34	Baseline expression (KET, Pre)	4.00275e-33	3.49223	3.45254	3.46834	3.49454	3.55348	-0.0589375	-0.0157984	-0.0420049	-0.085144	0.0431391
MBD1	(Intercept)	4.81754	0.0602362	79.9775	3.82022e-34	Baseline expression (KET, Pre)	4.00531e-33	4.77598	4.81754	4.80551	4.74709	4.73377	0.0133148	0.012036	0.0704546	0.0717334	-0.00127885
ESYT2	(Intercept)	5.35395	0.0857103	62.4657	3.863e-34	Baseline expression (KET, Pre)	4.0476e-33	5.19384	5.35395	5.45098	5.04306	4.92737	0.115684	-0.0970318	0.310894	0.52361	-0.212716
BANF1	(Intercept)	6.59414	0.0488712	134.929	3.8739e-34	Baseline expression (KET, Pre)	4.05644e-33	6.55415	6.59414	6.54492	6.53107	6.54648	-0.0154105	0.0492192	0.0630667	-0.00156306	0.0646297
C12orf73	(Intercept)	3.77187	0.0607467	62.0918	3.90863e-34	Baseline expression (KET, Pre)	4.09023e-33	3.72003	3.77187	3.66905	3.71284	3.72637	-0.0135373	0.102825	0.0590355	-0.057327	0.116362
TCAIM	(Intercept)	4.75069	0.0687993	69.0514	3.99018e-34	Baseline expression (KET, Pre)	4.17293e-33	4.81477	4.75069	4.76772	4.79728	4.94338	-0.146107	-0.0170366	-0.0465904	-0.17566	0.12907
RPN1	(Intercept)	5.4202	0.0478439	113.289	4.00843e-34	Baseline expression (KET, Pre)	4.18937e-33	5.38135	5.4202	5.42877	5.36502	5.3114	0.0536222	-0.00857339	0.0551737	0.117369	-0.0621955
PYM1	(Intercept)	3.58967	0.0585052	61.3563	4.01189e-34	Baseline expression (KET, Pre)	4.19033e-33	3.5398	3.58967	3.4467	3.56924	3.5536	0.0156444	0.142972	0.0204273	-0.1069	0.127328
ZBTB7A	(Intercept)	5.71262	0.0658554	86.745	4.04121e-34	Baseline expression (KET, Pre)	4.2183e-33	5.61608	5.71262	5.63019	5.63617	5.48534	0.150828	0.0824315	0.0764574	0.144854	-0.0683968
CLUH	(Intercept)	7.40117	0.0991677	74.6329	4.07336e-34	Baseline expression (KET, Pre)	4.24918e-33	7.35154	7.40117	7.41503	7.35101	7.23896	0.112052	-0.0138533	0.0501665	0.176072	-0.125905
PHB2	(Intercept)	7.09039	0.0587481	120.691	4.0857e-34	Baseline expression (KET, Pre)	4.25937e-33	7.09165	7.09039	7.03824	7.14526	7.09273	0.0525301	0.0521434	-0.0548704	-0.0544837	-0.000386719
PANK4	(Intercept)	4.83731	0.0826945	58.4962	4.1449e-34	Baseline expression (KET, Pre)	4.31837e-33	4.83483	4.83731	4.85297	4.83084	4.8182	0.0126346	-0.0156543	0.00647649	0.0347654	-0.0282889
CAST	(Intercept)	7.08715	0.0656658	107.928	4.19469e-34	Baseline expression (KET, Pre)	4.36749e-33	7.08836	7.08715	7.08561	7.0496	7.13108	-0.0814868	0.00154163	0.0375514	-0.0454771	0.0830284
LSM8	(Intercept)	3.80338	0.0525625	72.3593	4.25981e-34	Baseline expression (KET, Pre)	4.42972e-33	3.83991	3.80338	3.73939	3.87889	3.93798	-0.0590948	0.0639961	-0.0755028	-0.198594	0.123091
PIP5K1A	(Intercept)	4.67769	0.0458943	101.923	4.25868e-34	Baseline expression (KET, Pre)	4.42972e-33	4.647	4.67769	4.71401	4.52177	4.67454	-0.152772	-0.0363223	0.155915	0.0394653	0.11645
PGP	(Intercept)	5.76677	0.0733695	78.5989	4.281e-34	Baseline expression (KET, Pre)	4.44896e-33	5.63072	5.76677	5.62967	5.64148	5.48496	0.156525	0.137097	0.125283	0.144711	-0.0194282
RPL14P1	(Intercept)	7.45035	0.0557224	133.705	4.29279e-34	Baseline expression (KET, Pre)	4.45842e-33	7.42842	7.45035	7.30907	7.47527	7.47898	-0.00370629	0.141288	-0.024917	-0.169911	0.144994
OPA3	(Intercept)	4.885	0.0706893	69.1052	4.42283e-34	Baseline expression (KET, Pre)	4.59059e-33	4.82284	4.885	4.87393	4.75645	4.776	-0.0195458	0.0110671	0.128548	0.097935	0.030613
MBNL1	(Intercept)	7.37182	0.0714441	103.183	4.43454e-34	Baseline expression (KET, Pre)	4.59987e-33	7.33775	7.37182	7.40423	7.26453	7.31042	-0.04589	-0.0324116	0.107295	0.0938161	0.0134785
PBRM1	(Intercept)	3.9604	0.0564486	70.1593	4.54345e-34	Baseline expression (KET, Pre)	4.70988e-33	4.04198	3.9604	4.04728	4.08086	4.0794	0.00146438	-0.0868851	-0.120463	-0.0321132	-0.0883494
MSL2	(Intercept)	3.28444	0.053978	60.8477	4.54839e-34	Baseline expression (KET, Pre)	4.71205e-33	3.46675	3.28444	3.37656	3.56214	3.64386	-0.0817218	-0.0921186	-0.277701	-0.267304	-0.0103967
SAR1A	(Intercept)	5.52742	0.0404959	136.493	4.57754e-34	Baseline expression (KET, Pre)	4.73928e-33	5.49716	5.52742	5.56011	5.44247	5.45864	-0.0161659	-0.0326928	0.0849463	0.101473	-0.0165269
TSN	(Intercept)	5.04327	0.0377283	133.673	4.607e-34	Baseline expression (KET, Pre)	4.7668e-33	5.05284	5.04327	5.07122	5.03994	5.05693	-0.0169861	-0.0279466	0.00332916	0.0142896	-0.0109604
TMEM126B	(Intercept)	4.21381	0.0596284	70.6678	4.6429e-34	Baseline expression (KET, Pre)	4.80095e-33	4.21413	4.21381	4.25568	4.21548	4.17155	0.0439325	-0.0418718	-0.00167043	0.0841339	-0.0858043
SNRPB2	(Intercept)	4.03395	0.0547779	73.642	4.65241e-34	Baseline expression (KET, Pre)	4.80778e-33	3.98582	4.03395	3.94611	3.95097	4.01227	-0.061304	0.0878471	0.0829887	-0.0661624	0.149151
DNAJB1	(Intercept)	5.49983	0.0897604	61.2723	4.73666e-34	Baseline expression (KET, Pre)	4.89179e-33	5.40445	5.49983	5.45127	5.39393	5.27279	0.121142	0.0485625	0.105897	0.178477	-0.0725796
SPOUT1	(Intercept)	4.38733	0.0753314	58.2403	4.86007e-34	Baseline expression (KET, Pre)	5.01611e-33	4.3297	4.38733	4.39929	4.31679	4.2154	0.101385	-0.0119647	0.0705426	0.183892	-0.11335
MRPL51	(Intercept)	6.19798	0.0653516	94.8406	4.9194e-34	Baseline expression (KET, Pre)	5.07409e-33	6.12103	6.19798	6.07159	6.14359	6.07097	0.0726185	0.126387	0.0543904	0.00062153	0.0537689
CDK2AP1	(Intercept)	5.28626	0.0468947	112.726	4.92237e-34	Baseline expression (KET, Pre)	5.07409e-33	5.30841	5.28626	5.26084	5.33352	5.35301	-0.0194855	0.0254149	-0.0472689	-0.0921693	0.0449004
SIN3B	(Intercept)	4.54954	0.0588918	77.2525	5.02736e-34	Baseline expression (KET, Pre)	5.17908e-33	4.58109	4.54954	4.4826	4.7212	4.57102	0.150181	0.0669384	-0.171661	-0.0884187	-0.0832422
HDAC2	(Intercept)	4.76676	0.0512192	93.0659	5.04962e-34	Baseline expression (KET, Pre)	5.19879e-33	4.7569	4.76676	4.78947	4.75446	4.71692	0.0375391	-0.0227095	0.0123034	0.072552	-0.0602486
DHX8	(Intercept)	3.28906	0.0566253	58.0847	5.18487e-34	Baseline expression (KET, Pre)	5.33471e-33	3.33663	3.28906	3.42309	3.36003	3.27436	0.0856651	-0.134031	-0.0709664	0.148729	-0.219696
NELFE	(Intercept)	3.97537	0.0631391	62.962	5.27492e-34	Baseline expression (KET, Pre)	5.42399e-33	3.97669	3.97537	3.93411	4.0252	3.97206	0.0531392	0.0412527	-0.0498378	-0.0379513	-0.0118864
RNF170	(Intercept)	3.6382	0.0559614	65.0127	5.29096e-34	Baseline expression (KET, Pre)	5.43711e-33	3.7417	3.6382	3.55581	3.9027	3.87007	0.0326346	0.0823902	-0.264501	-0.314256	0.0497556
BNIP2	(Intercept)	4.81465	0.0537059	89.6485	5.33051e-34	Baseline expression (KET, Pre)	5.47435e-33	4.85875	4.81465	4.89876	4.83599	4.88563	-0.0496395	-0.0841073	-0.0213377	0.0131301	-0.0344678
MT-ATP8	(Intercept)	10.5223	0.155877	67.504	5.3514e-34	Baseline expression (KET, Pre)	5.49241e-33	10.6631	10.5223	10.5708	10.5899	10.9695	-0.379572	-0.0484595	-0.067647	-0.398759	0.331112
AHDC1	(Intercept)	5.62949	0.0938964	59.9542	5.41431e-34	Baseline expression (KET, Pre)	5.55352e-33	5.5545	5.62949	5.60286	5.5415	5.44415	0.0973523	0.0266263	0.0879867	0.158713	-0.0707259
NDUFA6	(Intercept)	6.77641	0.0656591	103.206	5.46934e-34	Baseline expression (KET, Pre)	5.60609e-33	6.71618	6.77641	6.67778	6.68749	6.72302	-0.035536	0.0986297	0.0889267	-0.045239	0.134166
MRPL13	(Intercept)	4.03507	0.0695389	58.0261	5.47233e-34	Baseline expression (KET, Pre)	5.60609e-33	4.01892	4.03507	4.05694	4.01774	3.96595	0.0517804	-0.0218687	0.0173325	0.0909816	-0.0736491
ABCF3	(Intercept)	5.37673	0.0801794	67.0587	5.51827e-34	Baseline expression (KET, Pre)	5.64965e-33	5.31843	5.37673	5.34691	5.33691	5.21316	0.123749	0.0298177	0.0398138	0.133745	-0.0939309
ARID4B	(Intercept)	3.94	0.0679948	57.9456	5.5942e-34	Baseline expression (KET, Pre)	5.72386e-33	3.9766	3.94	3.9146	3.99972	4.05209	-0.0523705	0.0253966	-0.059719	-0.137486	0.0777671
PAFAH1B1	(Intercept)	6.70324	0.0448483	149.465	5.61248e-34	Baseline expression (KET, Pre)	5.73901e-33	6.69133	6.70324	6.73782	6.64497	6.67931	-0.0343427	-0.0345805	0.0582678	0.0585057	-0.000237832
ATXN2	(Intercept)	4.45053	0.0498517	89.2755	5.92179e-34	Baseline expression (KET, Pre)	6.05156e-33	4.51806	4.45053	4.57424	4.4915	4.55596	-0.0644565	-0.123708	-0.0409698	0.0182818	-0.0592516
NSD3	(Intercept)	3.4913	0.0601037	58.088	5.93145e-34	Baseline expression (KET, Pre)	6.05769e-33	3.65087	3.4913	3.61461	3.75491	3.74265	0.0122641	-0.123303	-0.26361	-0.128044	-0.135567
PMPCA	(Intercept)	5.4024	0.0729588	74.0472	5.95018e-34	Baseline expression (KET, Pre)	6.07308e-33	5.33871	5.4024	5.37925	5.34227	5.23092	0.111355	0.0231483	0.060124	0.14833	-0.0882063
NHSL2	(Intercept)	4.38065	0.0660399	66.3334	6.00064e-34	Baseline expression (KET, Pre)	6.1208e-33	4.38673	4.38065	4.34593	4.39386	4.42647	-0.0326036	0.0347238	-0.0132129	-0.0805403	0.0673275
AKTIP	(Intercept)	6.17797	0.0636885	97.003	6.0178e-34	Baseline expression (KET, Pre)	6.13238e-33	6.21516	6.17797	6.17126	6.2367	6.2747	-0.0379907	0.00671353	-0.0587308	-0.103435	0.0447043
SGCB	(Intercept)	6.57286	0.0639415	102.795	6.0194e-34	Baseline expression (KET, Pre)	6.13238e-33	6.6183	6.57286	6.5871	6.62717	6.68605	-0.0588822	-0.0142396	-0.054307	-0.0989495	0.0446425
ZNHIT1	(Intercept)	4.50965	0.0534573	84.3598	6.05109e-34	Baseline expression (KET, Pre)	6.16087e-33	4.53381	4.50965	4.47507	4.63048	4.52006	0.110414	0.0345781	-0.120831	-0.0449947	-0.0758363
BRD9	(Intercept)	4.32403	0.0626294	69.0416	6.0829e-34	Baseline expression (KET, Pre)	6.18946e-33	4.35344	4.32403	4.31119	4.45027	4.32827	0.121999	0.0128407	-0.126236	-0.0170773	-0.109158
CMYA5	(Intercept)	11.1517	0.0742339	150.223	6.14043e-34	Baseline expression (KET, Pre)	6.24415e-33	11.1451	11.1517	11.1172	11.1289	11.1825	-0.053616	0.0344784	0.0227935	-0.0653009	0.0880944
SRSF8	(Intercept)	4.17573	0.0504997	82.6882	6.20465e-34	Baseline expression (KET, Pre)	6.30559e-33	4.12793	4.17573	4.18793	4.10851	4.03954	0.0689621	-0.0121953	0.0672264	0.148384	-0.0811574
PLCL2	(Intercept)	4.81428	0.083367	57.748	6.23406e-34	Baseline expression (KET, Pre)	6.32921e-33	4.98152	4.81428	4.8115	5.12398	5.17634	-0.0523614	0.00278228	-0.309696	-0.364839	0.0551437
AC007238.1	(Intercept)	3.3222	0.0552473	60.1333	6.23555e-34	Baseline expression (KET, Pre)	6.32921e-33	3.34629	3.3222	3.33726	3.37601	3.34971	0.0262971	-0.0150549	-0.0538035	-0.0124515	-0.041352
CTBP2	(Intercept)	4.78379	0.0828481	57.7417	6.25567e-34	Baseline expression (KET, Pre)	6.34575e-33	4.63719	4.78379	4.80181	4.48064	4.4825	-0.0018598	-0.0180209	0.303148	0.319309	-0.0161611
LRRC14	(Intercept)	3.90631	0.0635842	61.4352	6.2742e-34	Baseline expression (KET, Pre)	6.36065e-33	3.81602	3.90631	3.92963	3.78611	3.64201	0.144099	-0.0233181	0.120199	0.287616	-0.167417
RETREG1	(Intercept)	7.24265	0.125501	57.7098	6.36654e-34	Baseline expression (KET, Pre)	6.45031e-33	7.27848	7.24265	7.25478	7.28081	7.33567	-0.0548551	-0.0121306	-0.0381597	-0.0808842	0.0427245
B3GALNT2	(Intercept)	5.09396	0.0692945	73.5117	6.40903e-34	Baseline expression (KET, Pre)	6.48939e-33	5.18467	5.09396	5.11397	5.22602	5.30473	-0.0787085	-0.0200074	-0.132061	-0.190762	0.0587011
KLF13	(Intercept)	5.70284	0.0988828	57.6728	6.49723e-34	Baseline expression (KET, Pre)	6.57467e-33	5.52021	5.70284	5.48677	5.54286	5.34839	0.194478	0.216078	0.159979	0.13838	0.0215993
DHX32	(Intercept)	3.49959	0.0607047	57.6495	6.581e-34	Baseline expression (KET, Pre)	6.65538e-33	3.50987	3.49959	3.5502	3.39881	3.59087	-0.192062	-0.0506044	0.100784	-0.0406729	0.141457
RHOT1	(Intercept)	4.23797	0.0652814	64.9184	6.65234e-34	Baseline expression (KET, Pre)	6.72341e-33	4.30079	4.23797	4.27144	4.32897	4.36478	-0.0358032	-0.0334765	-0.0910059	-0.0933327	0.00232672
NUP214	(Intercept)	4.07134	0.0566811	71.829	6.68771e-34	Baseline expression (KET, Pre)	6.75503e-33	4.04625	4.07134	4.06278	4.03177	4.01912	0.0126457	0.00856245	0.0395744	0.0436576	-0.00408324
NAA35	(Intercept)	3.20606	0.0553161	57.9589	6.84789e-34	Baseline expression (KET, Pre)	6.91261e-33	3.32571	3.20606	3.43819	3.28614	3.37243	-0.0862853	-0.23213	-0.0800783	0.0657661	-0.145844
RPL31	(Intercept)	7.40867	0.0715256	103.581	6.89106e-34	Baseline expression (KET, Pre)	6.95195e-33	7.41027	7.40867	7.30776	7.50689	7.41775	0.0891419	0.100915	-0.0982168	-0.10999	0.0117736
NSUN5	(Intercept)	4.15807	0.0712829	58.3319	6.97249e-34	Baseline expression (KET, Pre)	7.02981e-33	4.06874	4.15807	4.06011	4.107	3.94978	0.157215	0.0979588	0.0510739	0.11033	-0.059256
RPS4Y1	(Intercept)	6.75961	0.0552796	122.28	6.99674e-34	Baseline expression (KET, Pre)	7.04998e-33	6.76473	6.75961	6.68732	6.8423	6.76969	0.0726097	0.072297	-0.0826849	-0.0823722	-0.000312712
MRPL11	(Intercept)	4.70212	0.06361	73.921	7.09927e-34	Baseline expression (KET, Pre)	7.14893e-33	4.67406	4.70212	4.62627	4.70945	4.6584	0.0510489	0.0758467	-0.00732907	-0.0321269	0.0247978
NFS1	(Intercept)	4.63611	0.072812	63.6724	7.16494e-34	Baseline expression (KET, Pre)	7.21067e-33	4.62004	4.63611	4.56676	4.63583	4.64144	-0.00561513	0.0693556	0.000282232	-0.0746885	0.0749708
UBXN6	(Intercept)	6.64298	0.0925485	71.7784	7.22077e-34	Baseline expression (KET, Pre)	7.26245e-33	6.59339	6.64298	6.58284	6.68849	6.45927	0.229217	0.0601372	-0.0455101	0.12357	-0.16908
RPL15P3	(Intercept)	5.83236	0.0542999	107.41	7.23211e-34	Baseline expression (KET, Pre)	7.26944e-33	5.85817	5.83236	5.79302	5.88815	5.91913	-0.0309773	0.039347	-0.0557862	-0.126111	0.0703243
PARG	(Intercept)	3.19592	0.0489604	65.2757	7.31703e-34	Baseline expression (KET, Pre)	7.35033e-33	3.22053	3.19592	3.29858	3.12116	3.26644	-0.145289	-0.102657	0.0747685	0.0321364	0.0426321
C17orf49	(Intercept)	3.6321	0.0620516	58.5335	7.37131e-34	Baseline expression (KET, Pre)	7.40037e-33	3.70395	3.6321	3.61083	3.85017	3.7227	0.127472	0.0212696	-0.218069	-0.111867	-0.106203
BCL6	(Intercept)	7.27851	0.121096	60.1055	7.42927e-34	Baseline expression (KET, Pre)	7.45403e-33	7.25983	7.27851	7.02066	7.2728	7.46737	-0.194567	0.257845	0.00570763	-0.446704	0.452411
AP2A1	(Intercept)	5.68476	0.0706834	80.4256	7.5637e-34	Baseline expression (KET, Pre)	7.58432e-33	5.68777	5.68476	5.67556	5.75625	5.63453	0.121713	0.00919963	-0.0714897	0.0410241	-0.112514
FAM204A	(Intercept)	4.265	0.0553279	77.0859	7.67713e-34	Baseline expression (KET, Pre)	7.6934e-33	4.30916	4.265	4.26016	4.31407	4.39739	-0.0833133	0.00484364	-0.0490745	-0.137231	0.0881569
RYK	(Intercept)	3.84831	0.0524374	73.3887	7.7048e-34	Baseline expression (KET, Pre)	7.71645e-33	3.91585	3.84831	3.8412	3.9858	3.98808	-0.00228168	0.00711493	-0.137488	-0.146885	0.00939661
LSM1	(Intercept)	3.73555	0.0547221	68.2641	7.78027e-34	Baseline expression (KET, Pre)	7.78263e-33	3.73225	3.73555	3.75998	3.73864	3.69485	0.0437896	-0.0244255	-0.00308059	0.0651346	-0.0682152
SH2B1	(Intercept)	5.5362	0.096078	57.6219	7.77569e-34	Baseline expression (KET, Pre)	7.78263e-33	5.5521	5.5362	5.54272	5.64325	5.48621	0.15704	-0.00652034	-0.107055	0.0565054	-0.16356
VIPAS39	(Intercept)	2.82145	0.0492263	57.316	7.90998e-34	Baseline expression (KET, Pre)	7.90759e-33	2.88229	2.82145	2.82023	2.93574	2.95176	-0.0160165	0.00122535	-0.114292	-0.131533	0.0172418
STAM	(Intercept)	3.28135	0.0536789	61.1293	7.96246e-34	Baseline expression (KET, Pre)	7.95525e-33	3.28385	3.28135	3.3603	3.21723	3.27653	-0.0593026	-0.0789539	0.0641198	0.0837711	-0.0196513
STAMBP	(Intercept)	4.38244	0.0585828	74.8075	7.98456e-34	Baseline expression (KET, Pre)	7.97252e-33	4.40737	4.38244	4.47769	4.32141	4.44794	-0.126527	-0.095259	0.0610219	0.0297536	0.0312683
FXR1	(Intercept)	8.55928	0.0693083	123.496	8.07518e-34	Baseline expression (KET, Pre)	8.05815e-33	8.5689	8.55928	8.58387	8.54053	8.59193	-0.0514053	-0.0245898	0.0187574	-0.00805818	0.0268155
IPO5	(Intercept)	6.86384	0.0570937	120.221	8.18777e-34	Baseline expression (KET, Pre)	8.16557e-33	6.87008	6.86384	6.86407	6.86078	6.89162	-0.0308374	-0.000226562	0.00306015	-0.0275507	0.0306109
LIMS1	(Intercept)	5.5347	0.093266	59.3432	8.23924e-34	Baseline expression (KET, Pre)	8.21196e-33	5.34387	5.5347	5.60177	5.13942	5.0996	0.0398288	-0.0670701	0.395279	0.502178	-0.106899
SAMD4B	(Intercept)	4.09257	0.0689375	59.3665	8.24895e-34	Baseline expression (KET, Pre)	8.21668e-33	4.02072	4.09257	4.1641	3.98981	3.83638	0.153426	-0.0715321	0.102767	0.327724	-0.224958
ADK	(Intercept)	3.9398	0.0688279	57.2413	8.27543e-34	Baseline expression (KET, Pre)	8.23811e-33	3.95837	3.9398	3.90436	3.98042	4.00889	-0.0284743	0.0354437	-0.0406216	-0.10454	0.063918
THAP12	(Intercept)	4.75625	0.0557772	85.2722	8.43473e-34	Baseline expression (KET, Pre)	8.39164e-33	4.71365	4.75625	4.6784	4.68635	4.73361	-0.0472611	0.0778529	0.0699002	-0.0552139	0.125114
GAPVD1	(Intercept)	4.05878	0.0509031	79.7355	8.58808e-34	Baseline expression (KET, Pre)	8.53908e-33	4.00025	4.05878	4.04429	3.92231	3.97564	-0.0533294	0.014491	0.136476	0.0686556	0.0678204
CUL3	(Intercept)	6.23685	0.0698837	89.2462	8.7162e-34	Baseline expression (KET, Pre)	8.66127e-33	6.24755	6.23685	6.25342	6.21366	6.28626	-0.0726071	-0.0165702	0.0231966	-0.0328404	0.0560369
SMAD3	(Intercept)	6.59804	0.0955612	69.0452	8.76153e-34	Baseline expression (KET, Pre)	8.70109e-33	6.30407	6.59804	6.61066	6.04843	5.95916	0.0892644	-0.0126199	0.549612	0.651497	-0.101884
DNTTIP2	(Intercept)	4.60693	0.0525933	87.5955	8.7873e-34	Baseline expression (KET, Pre)	8.72144e-33	4.57813	4.60693	4.63194	4.52161	4.55204	-0.0304291	-0.0250109	0.0853209	0.0799028	0.00541813
LZIC	(Intercept)	3.52702	0.0537043	65.6748	8.83164e-34	Baseline expression (KET, Pre)	8.76021e-33	3.55548	3.52702	3.54424	3.57239	3.57826	-0.0058699	-0.017223	-0.0453641	-0.034011	-0.0113531
AGO2	(Intercept)	5.27046	0.0922979	57.1027	8.9021e-34	Baseline expression (KET, Pre)	8.82481e-33	4.93982	5.27046	5.38336	4.52728	4.5782	-0.0509194	-0.112894	0.743183	0.805157	-0.0619746
MED1	(Intercept)	3.35808	0.0527616	63.6462	8.94861e-34	Baseline expression (KET, Pre)	8.8656e-33	3.50062	3.35808	3.5041	3.52692	3.6134	-0.0864777	-0.146024	-0.168839	-0.109293	-0.0595464
COPS3	(Intercept)	6.02087	0.0657912	91.5148	8.98606e-34	Baseline expression (KET, Pre)	8.89738e-33	6.02751	6.02087	6.0407	5.98322	6.06526	-0.0820363	-0.0198284	0.0376478	-0.0245601	0.0622079
ARHGEF6	(Intercept)	5.86624	0.0871768	67.2913	9.09384e-34	Baseline expression (KET, Pre)	8.99872e-33	5.92541	5.86624	5.94845	5.84032	6.04666	-0.206338	-0.0822053	0.0259222	-0.0982103	0.124133
DGKZP1	(Intercept)	5.79233	0.101551	57.0388	9.22368e-34	Baseline expression (KET, Pre)	9.12175e-33	5.60664	5.79233	5.89291	5.37734	5.364	0.013336	-0.100585	0.41499	0.528912	-0.113921
LAMTOR2	(Intercept)	4.02139	0.065049	61.8209	9.32331e-34	Baseline expression (KET, Pre)	9.21477e-33	3.96965	4.02139	3.923	4.06985	3.86434	0.205509	0.0983932	-0.0484619	0.0586542	-0.107116
SMIM13	(Intercept)	3.51633	0.0613733	57.2941	9.41565e-34	Baseline expression (KET, Pre)	9.30049e-33	3.59708	3.51633	3.61524	3.63279	3.62395	0.00884298	-0.0989123	-0.116465	-0.00870999	-0.107755
KHSRP	(Intercept)	5.18711	0.0778995	66.5873	9.44509e-34	Baseline expression (KET, Pre)	9.324e-33	5.14457	5.18711	5.19805	5.13662	5.05649	0.0801351	-0.0109342	0.0504885	0.141558	-0.0910693
LRRC47	(Intercept)	6.46124	0.0653121	98.9286	9.49229e-34	Baseline expression (KET, Pre)	9.36501e-33	6.42509	6.46124	6.44378	6.42824	6.3671	0.0611342	0.01746	0.0330018	0.076676	-0.0436742
PRRC2B	(Intercept)	6.35088	0.0822486	77.2157	9.49991e-34	Baseline expression (KET, Pre)	9.36695e-33	6.33861	6.35088	6.4144	6.30422	6.28496	0.0192581	-0.0635194	0.0466659	0.129443	-0.0827775
HNRNPLL	(Intercept)	3.16525	0.0555343	56.9964	9.57841e-34	Baseline expression (KET, Pre)	9.43873e-33	3.27175	3.16525	3.25733	3.35288	3.31152	0.041358	-0.0920784	-0.187629	-0.0541925	-0.133436
SQOR	(Intercept)	5.43881	0.0611533	88.9373	9.63189e-34	Baseline expression (KET, Pre)	9.48578e-33	5.44737	5.43881	5.39538	5.46275	5.49254	-0.0297878	0.0434322	-0.0239379	-0.0971579	0.07322
GCN1	(Intercept)	6.11883	0.065693	93.1427	9.74641e-34	Baseline expression (KET, Pre)	9.59286e-33	6.10966	6.11883	6.14952	6.11223	6.05809	0.0541401	-0.0306918	0.00660081	0.0914326	-0.0848318
RPSA	(Intercept)	7.42141	0.0682706	108.706	9.86667e-34	Baseline expression (KET, Pre)	9.70545e-33	7.39599	7.42141	7.29455	7.45898	7.40902	0.0499615	0.126862	-0.0375674	-0.114467	0.0769
NCBP3	(Intercept)	3.47092	0.0587003	59.1296	9.99693e-34	Baseline expression (KET, Pre)	9.82775e-33	3.58267	3.47092	3.59131	3.61821	3.65025	-0.0320432	-0.120384	-0.147287	-0.0589457	-0.0883409
XPO5	(Intercept)	3.26389	0.0563648	57.9065	1.00254e-33	Baseline expression (KET, Pre)	9.84988e-33	3.07593	3.26389	3.13487	2.96656	2.93838	0.0281797	0.129017	0.29733	0.196493	0.100838
USP39	(Intercept)	4.94703	0.0543505	91.0208	1.00318e-33	Baseline expression (KET, Pre)	9.85029e-33	4.93084	4.94703	4.95962	4.88492	4.9318	-0.0468795	-0.0125865	0.0621107	0.0278176	0.0342931
ELOA	(Intercept)	5.06236	0.0522782	96.8351	1.02703e-33	Baseline expression (KET, Pre)	1.00785e-32	5.1019	5.06236	5.11823	5.06498	5.16201	-0.0970284	-0.0558715	-0.00262242	-0.0437793	0.0411569
TAF8	(Intercept)	3.55731	0.0553858	64.2278	1.03235e-33	Baseline expression (KET, Pre)	1.01248e-32	3.73539	3.55731	3.51177	3.90311	3.96938	-0.0662668	0.0455423	-0.345805	-0.457614	0.111809
IFNGR2	(Intercept)	4.56501	0.0642754	71.0226	1.03563e-33	Baseline expression (KET, Pre)	1.01495e-32	4.55356	4.56501	4.62407	4.48019	4.54498	-0.0647915	-0.0590621	0.0848256	0.0790962	0.0057294
TMEM43	(Intercept)	4.69561	0.0820619	57.2204	1.0361e-33	Baseline expression (KET, Pre)	1.01495e-32	4.72976	4.69561	4.6884	4.77773	4.7573	0.0204264	0.00720694	-0.0821198	-0.0689003	-0.0132195
ZNF25	(Intercept)	4.6268	0.0681821	67.8594	1.04914e-33	Baseline expression (KET, Pre)	1.02711e-32	4.67853	4.6268	4.64616	4.68041	4.76074	-0.0803321	-0.0193613	-0.0536135	-0.114584	0.0609708
FBXO3	(Intercept)	6.14029	0.084619	72.564	1.05487e-33	Baseline expression (KET, Pre)	1.03212e-32	6.15061	6.14029	6.07113	6.1537	6.23732	-0.0836162	0.0691667	-0.013411	-0.166194	0.152783
IGF2R	(Intercept)	6.53357	0.0873	74.8405	1.05918e-33	Baseline expression (KET, Pre)	1.03572e-32	6.46747	6.53357	6.68168	6.30282	6.35181	-0.048993	-0.148104	0.230756	0.329867	-0.0991109
PPP2CB	(Intercept)	5.93797	0.0559809	106.071	1.08307e-33	Baseline expression (KET, Pre)	1.05845e-32	5.84289	5.93797	5.95935	5.76603	5.70819	0.0578371	-0.0213806	0.171939	0.251157	-0.0792177
SP1	(Intercept)	4.19387	0.0673201	62.2974	1.10034e-33	Baseline expression (KET, Pre)	1.0747e-32	4.3626	4.19387	4.39503	4.37116	4.49033	-0.119167	-0.201164	-0.177292	-0.0952951	-0.0819965
DDX6	(Intercept)	5.95038	0.0392387	151.646	1.10118e-33	Baseline expression (KET, Pre)	1.07488e-32	5.90772	5.95038	5.99155	5.82756	5.8614	-0.0338433	-0.0411654	0.122825	0.130147	-0.00732213
GNAS	(Intercept)	9.74635	0.0474699	205.316	1.11526e-33	Baseline expression (KET, Pre)	1.08799e-32	9.75688	9.74635	9.72746	9.73696	9.81675	-0.0797941	0.0188861	0.00938988	-0.0892903	0.0986802
TSC22D1	(Intercept)	7.0316	0.106368	66.1064	1.12641e-33	Baseline expression (KET, Pre)	1.09822e-32	6.81119	7.0316	7.18421	6.53454	6.49442	0.0401237	-0.152609	0.497054	0.689787	-0.192732
SF3B3	(Intercept)	5.0483	0.0487332	103.591	1.13079e-33	Baseline expression (KET, Pre)	1.10184e-32	5.06009	5.0483	5.09269	5.05132	5.04804	0.00328154	-0.0443922	-0.00302561	0.0446481	-0.0476738
USP33	(Intercept)	3.37946	0.0537988	62.8167	1.13622e-33	Baseline expression (KET, Pre)	1.10648e-32	3.48226	3.37946	3.38128	3.49407	3.67423	-0.180153	-0.00181307	-0.114611	-0.292951	0.178339
TRIM33	(Intercept)	3.97022	0.0566975	70.0246	1.13969e-33	Baseline expression (KET, Pre)	1.10921e-32	4.10572	3.97022	4.00841	4.21199	4.23228	-0.0202985	-0.0381875	-0.241766	-0.223877	-0.017889
GAMT	(Intercept)	8.34619	0.0832642	100.237	1.14288e-33	Baseline expression (KET, Pre)	1.11166e-32	8.28745	8.34619	8.22775	8.3546	8.22126	0.133334	0.11844	-0.00840452	0.00648914	-0.0148937
YME1L1	(Intercept)	6.15777	0.0478306	128.741	1.14861e-33	Baseline expression (KET, Pre)	1.11657e-32	6.15943	6.15777	6.17003	6.12052	6.18942	-0.0688922	-0.0122629	0.0372422	-0.0193871	0.0566293
FAH	(Intercept)	3.69235	0.064435	57.3034	1.15854e-33	Baseline expression (KET, Pre)	1.12556e-32	3.69528	3.69235	3.62705	3.7311	3.73063	0.000463284	0.0653006	-0.0387489	-0.103586	0.0648373
ATP6V1D	(Intercept)	4.97267	0.0574535	86.5512	1.17238e-33	Baseline expression (KET, Pre)	1.13834e-32	4.93346	4.97267	4.91323	4.87889	4.96906	-0.0901706	0.0594402	0.0937769	-0.0558339	0.149611
FBXO25	(Intercept)	3.94154	0.0420162	93.81	1.19394e-33	Baseline expression (KET, Pre)	1.1586e-32	3.94502	3.94154	3.85507	3.97438	4.00911	-0.0347297	0.0864633	-0.0328391	-0.154032	0.121193
ESRRA	(Intercept)	7.19143	0.125046	57.5101	1.21421e-33	Baseline expression (KET, Pre)	1.17758e-32	7.08812	7.19143	7.1634	7.13657	6.86108	0.275489	0.0280294	0.0548606	0.30232	-0.247459
NCL	(Intercept)	7.60554	0.0524152	145.102	1.22209e-33	Baseline expression (KET, Pre)	1.18453e-32	7.56966	7.60554	7.6507	7.53638	7.48603	0.0503514	-0.0451631	0.0691537	0.164668	-0.0955144
MRPL38	(Intercept)	6.01133	0.0769975	78.0718	1.23753e-33	Baseline expression (KET, Pre)	1.19879e-32	5.9463	6.01133	5.92004	5.99536	5.85848	0.136879	0.0912941	0.015972	0.0615571	-0.0455851
EXOSC8	(Intercept)	3.25232	0.0575636	56.4996	1.2464e-33	Baseline expression (KET, Pre)	1.20668e-32	3.2937	3.25232	3.1548	3.3428	3.42489	-0.0820909	0.0975149	-0.0904812	-0.270087	0.179606
NDUFB3	(Intercept)	6.43659	0.0797387	80.721	1.25343e-33	Baseline expression (KET, Pre)	1.21277e-32	6.39874	6.43659	6.37186	6.33579	6.4507	-0.114904	0.064738	0.100798	-0.0788438	0.179642
KLC4	(Intercept)	4.03726	0.0714786	56.4821	1.2587e-33	Baseline expression (KET, Pre)	1.21716e-32	4.08967	4.03726	4.00242	4.2289	4.09011	0.138796	0.0348358	-0.191647	-0.0876863	-0.10396
DMWD	(Intercept)	3.74113	0.0657742	56.8784	1.2684e-33	Baseline expression (KET, Pre)	1.22583e-32	3.76677	3.74113	3.81148	3.83403	3.68044	0.153599	-0.070349	-0.0929061	0.131042	-0.223948
HSP90AB1	(Intercept)	9.58628	0.0574711	166.802	1.27479e-33	Baseline expression (KET, Pre)	1.23128e-32	9.53146	9.58628	9.62208	9.43367	9.48383	-0.0501693	-0.0357978	0.152615	0.138244	0.0143715
KLHL24	(Intercept)	5.93056	0.0959593	61.8028	1.31662e-33	Baseline expression (KET, Pre)	1.27095e-32	6.13761	5.93056	6.04493	6.17668	6.39827	-0.221588	-0.114369	-0.246126	-0.353345	0.107219
NEMF	(Intercept)	5.41181	0.0492425	109.901	1.40454e-33	Baseline expression (KET, Pre)	1.35502e-32	5.40826	5.41181	5.33572	5.41808	5.46741	-0.0493252	0.076092	-0.00626851	-0.131686	0.125417
ZNF587	(Intercept)	3.06173	0.0539111	56.7922	1.40796e-33	Baseline expression (KET, Pre)	1.35753e-32	3.11868	3.06173	3.14898	3.07402	3.18998	-0.115955	-0.0872482	-0.0122907	-0.0409972	0.0287065
DCUN1D4	(Intercept)	3.64532	0.0620571	58.7413	1.42071e-33	Baseline expression (KET, Pre)	1.36903e-32	3.65736	3.64532	3.66401	3.60431	3.71583	-0.111522	-0.018691	0.0410123	-0.0518184	0.0928307
NDRG3	(Intercept)	3.74976	0.0664441	56.4348	1.42442e-33	Baseline expression (KET, Pre)	1.3718e-32	3.91775	3.74976	3.68704	4.14864	4.08557	0.0630658	0.0627214	-0.39888	-0.398535	-0.000344328
ARFIP2	(Intercept)	3.3009	0.0586175	56.3126	1.45666e-33	Baseline expression (KET, Pre)	1.40204e-32	3.23891	3.3009	3.32041	3.30625	3.02809	0.278155	-0.0195116	-0.00534689	0.29232	-0.297666
GTF3C5	(Intercept)	4.92905	0.0723487	68.1291	1.46155e-33	Baseline expression (KET, Pre)	1.40593e-32	4.89254	4.92905	4.85603	4.98977	4.79531	0.19446	0.0730167	-0.0607172	0.0607257	-0.121443
UBL7	(Intercept)	4.91562	0.0585786	83.9148	1.51423e-33	Baseline expression (KET, Pre)	1.45575e-32	4.94397	4.91562	4.92715	4.98468	4.94841	0.0362709	-0.0115355	-0.0690675	-0.0212611	-0.0478064
ACAD8	(Intercept)	5.02248	0.0597998	83.9882	1.54665e-33	Baseline expression (KET, Pre)	1.48606e-32	4.99685	5.02248	4.9733	5.02687	4.96475	0.0621259	0.0491802	-0.00439406	0.0085516	-0.0129457
TPRA1	(Intercept)	3.44705	0.0572908	60.1676	1.57257e-33	Baseline expression (KET, Pre)	1.51009e-32	3.43466	3.44705	3.41275	3.56418	3.31467	0.249503	0.0342984	-0.117131	0.0980738	-0.215205
CDYL	(Intercept)	3.26895	0.0529382	61.7503	1.57355e-33	Baseline expression (KET, Pre)	1.51015e-32	3.23923	3.26895	3.30033	3.22873	3.1589	0.0698372	-0.0313878	0.0402125	0.141437	-0.101225
AC091230.1	(Intercept)	5.22556	0.0669715	78.0266	1.60078e-33	Baseline expression (KET, Pre)	1.53539e-32	5.21385	5.22556	5.1527	5.28181	5.19531	0.0864999	0.072858	-0.0562542	-0.0426123	-0.0136419
UXS1	(Intercept)	4.07133	0.0486832	83.6292	1.60941e-33	Baseline expression (KET, Pre)	1.54278e-32	4.11033	4.07133	4.02603	4.15554	4.18841	-0.0328714	0.0453078	-0.084204	-0.162383	0.0781792
KAT7	(Intercept)	4.76229	0.0506271	94.0662	1.61885e-33	Baseline expression (KET, Pre)	1.55093e-32	4.77878	4.76229	4.76125	4.77242	4.81917	-0.0467559	0.00104201	-0.0101217	-0.0579196	0.0477979
FAM53B	(Intercept)	5.71785	0.0927404	61.6543	1.63412e-33	Baseline expression (KET, Pre)	1.56466e-32	5.65134	5.71785	5.64514	5.68252	5.55986	0.122663	0.0727098	0.0353257	0.0852792	-0.0499534
ADSL	(Intercept)	7.61644	0.0615864	123.671	1.64926e-33	Baseline expression (KET, Pre)	1.57824e-32	7.60454	7.61644	7.56232	7.6336	7.60582	0.0277746	0.0541227	-0.017158	-0.0435061	0.0263481
PIK3C2B	(Intercept)	4.66505	0.0833265	55.9852	1.6654e-33	Baseline expression (KET, Pre)	1.5925e-32	4.78473	4.66505	4.4873	4.98945	4.99711	-0.00765445	0.177749	-0.324405	-0.509809	0.185404
MAFG	(Intercept)	5.88078	0.105	56.0074	1.66608e-33	Baseline expression (KET, Pre)	1.5925e-32	5.58665	5.88078	5.96557	5.29481	5.20543	0.0893785	-0.0847858	0.585976	0.760141	-0.174164
EIF3J	(Intercept)	7.02754	0.0649425	108.212	1.66814e-33	Baseline expression (KET, Pre)	1.59354e-32	6.97727	7.02754	6.97176	6.89776	7.01201	-0.114258	0.0557772	0.129784	-0.040251	0.170035
SAMD4A	(Intercept)	7.14281	0.0982042	72.7343	1.69007e-33	Baseline expression (KET, Pre)	1.61356e-32	7.02937	7.14281	7.26425	6.8516	6.85882	-0.00722454	-0.121436	0.291215	0.405427	-0.114212
NDUFB2	(Intercept)	6.8419	0.0623099	109.804	1.71779e-33	Baseline expression (KET, Pre)	1.63908e-32	6.77246	6.8419	6.72724	6.79207	6.72862	0.0634514	0.114655	0.0498213	-0.0013824	0.0512037
TERF2	(Intercept)	4.41425	0.0501665	87.992	1.7269e-33	Baseline expression (KET, Pre)	1.64682e-32	4.37189	4.41425	4.4089	4.31652	4.34788	-0.0313574	0.00535335	0.0977274	0.0610166	0.0367108
SPART	(Intercept)	4.46143	0.0621063	71.8353	1.73376e-33	Baseline expression (KET, Pre)	1.65241e-32	4.39759	4.46143	4.57848	4.24411	4.30635	-0.0622377	-0.117051	0.217313	0.272125	-0.0548129
GPBP1	(Intercept)	5.13373	0.0492429	104.253	1.74427e-33	Baseline expression (KET, Pre)	1.66148e-32	5.10957	5.13373	5.16825	5.09863	5.03765	0.060988	-0.0345152	0.0350994	0.130603	-0.0955031
SORBS3	(Intercept)	5.25949	0.0889363	59.1377	1.75206e-33	Baseline expression (KET, Pre)	1.66793e-32	5.28924	5.25949	5.23367	5.39351	5.27031	0.123199	0.0258183	-0.134017	-0.0366368	-0.0973807
UNK	(Intercept)	3.60458	0.0645368	55.853	1.79491e-33	Baseline expression (KET, Pre)	1.70774e-32	3.49414	3.60458	3.67356	3.35725	3.34117	0.0160793	-0.068983	0.247329	0.332391	-0.0850623
RBM3	(Intercept)	6.40631	0.0944928	67.7968	1.79754e-33	Baseline expression (KET, Pre)	1.70926e-32	6.37987	6.40631	6.23729	6.56684	6.30906	0.257772	0.169024	-0.160524	-0.0717755	-0.0887486
ATXN1L	(Intercept)	3.96244	0.0709507	55.8478	1.8003e-33	Baseline expression (KET, Pre)	1.71091e-32	3.92612	3.96244	4.02322	3.9151	3.80374	0.111366	-0.0607813	0.0473332	0.219481	-0.172148
DNAJC19	(Intercept)	5.15461	0.073505	70.126	1.80405e-33	Baseline expression (KET, Pre)	1.71349e-32	5.15609	5.15461	5.09056	5.15589	5.22329	-0.0674056	0.0640525	-0.00127772	-0.132736	0.131458
CXCL12	(Intercept)	6.36718	0.101086	62.988	1.82098e-33	Baseline expression (KET, Pre)	1.72857e-32	6.40895	6.36718	6.4922	6.38352	6.39292	-0.00939879	-0.125022	-0.0163479	0.0992757	-0.115624
PLCD3	(Intercept)	6.56497	0.0817551	80.3005	1.84175e-33	Baseline expression (KET, Pre)	1.74729e-32	6.48274	6.56497	6.56298	6.4402	6.36282	0.077388	0.00199289	0.124769	0.200164	-0.0753951
CLINT1	(Intercept)	5.00966	0.0560723	89.3429	1.85507e-33	Baseline expression (KET, Pre)	1.75892e-32	5.05046	5.00966	5.08332	5.02594	5.08292	-0.0569789	-0.073667	-0.0162829	0.00040524	-0.0166881
PTPN23	(Intercept)	4.21584	0.0654435	64.4195	1.87996e-33	Baseline expression (KET, Pre)	1.7815e-32	4.31394	4.21584	4.31319	4.41636	4.31036	0.105999	-0.0973495	-0.200526	0.00282263	-0.203349
COA7	(Intercept)	4.66637	0.0832948	56.0224	1.88501e-33	Baseline expression (KET, Pre)	1.78526e-32	4.43229	4.66637	4.72391	4.18837	4.15052	0.0378449	-0.0575358	0.478001	0.573382	-0.0953807
CEP85	(Intercept)	6.47468	0.0870558	74.3739	1.91717e-33	Baseline expression (KET, Pre)	1.81468e-32	6.60151	6.47468	6.49074	6.67459	6.76602	-0.091435	-0.0160532	-0.199907	-0.275289	0.0753818
THYN1	(Intercept)	3.11907	0.0519496	60.0403	1.93046e-33	Baseline expression (KET, Pre)	1.82621e-32	3.23297	3.11907	3.24147	3.20678	3.36457	-0.157795	-0.122404	-0.0877077	-0.123099	0.0353912
CIRBP	(Intercept)	7.82943	0.0839265	93.2891	1.94072e-33	Baseline expression (KET, Pre)	1.83487e-32	7.88299	7.82943	7.74133	8.04425	7.91695	0.127293	0.0880972	-0.214819	-0.175623	-0.039196
SENP6	(Intercept)	4.57799	0.0596267	76.7775	1.9727e-33	Baseline expression (KET, Pre)	1.86404e-32	4.65982	4.57799	4.65035	4.63446	4.77646	-0.142	-0.0723625	-0.0564693	-0.126107	0.0696379
TSC1	(Intercept)	4.86084	0.0572898	84.8465	1.99798e-33	Baseline expression (KET, Pre)	1.88685e-32	4.94841	4.86084	4.97376	4.96212	4.99691	-0.0347847	-0.112916	-0.101282	-0.0231505	-0.0781314
EMC8	(Intercept)	3.76584	0.0497813	75.6476	2.00692e-33	Baseline expression (KET, Pre)	1.89422e-32	3.75713	3.76584	3.77794	3.77827	3.70645	0.0718172	-0.0121053	-0.0124297	0.0714928	-0.0839225
GET3	(Intercept)	4.48085	0.0741077	60.464	2.0117e-33	Baseline expression (KET, Pre)	1.89765e-32	4.48543	4.48085	4.43545	4.5481	4.47731	0.0707944	0.0453969	-0.0672532	-0.0418557	-0.0253976
ZADH2	(Intercept)	5.35308	0.0510151	104.931	2.02195e-33	Baseline expression (KET, Pre)	1.90623e-32	5.39378	5.35308	5.40969	5.36721	5.44514	-0.0779262	-0.056614	-0.0141331	-0.0354452	0.0213122
ECHS1	(Intercept)	6.78458	0.0542157	125.141	2.06245e-33	Baseline expression (KET, Pre)	1.94331e-32	6.73713	6.78458	6.70336	6.73896	6.72161	0.0173523	0.0812292	0.0456231	-0.0182538	0.0638768
AZIN1	(Intercept)	5.26484	0.0806523	65.2783	2.06424e-33	Baseline expression (KET, Pre)	1.94389e-32	5.01862	5.26484	5.21712	4.80237	4.79014	0.012226	0.0477274	0.462476	0.426974	0.0355014
ATP6V0D1	(Intercept)	5.80844	0.0558995	103.909	2.10181e-33	Baseline expression (KET, Pre)	1.97814e-32	5.73795	5.80844	5.75069	5.74249	5.65016	0.0923324	0.0577497	0.0659454	0.100528	-0.0345826
GLTP	(Intercept)	3.82877	0.0470659	81.349	2.10884e-33	Baseline expression (KET, Pre)	1.98363e-32	3.86382	3.82877	3.87866	3.90947	3.83838	0.0710853	-0.0498928	-0.0806995	0.0402786	-0.120978
FAM160A2	(Intercept)	3.31898	0.0574995	57.7219	2.13945e-33	Baseline expression (KET, Pre)	2.01127e-32	3.35571	3.31898	3.32234	3.41986	3.36166	0.0582024	-0.00336506	-0.100885	-0.0393174	-0.0615675
CDIPT	(Intercept)	4.24129	0.0693381	61.1682	2.14669e-33	Baseline expression (KET, Pre)	2.01694e-32	4.30516	4.24129	4.3048	4.3988	4.27576	0.123041	-0.0635061	-0.157508	0.0290391	-0.186547
TMEM259	(Intercept)	6.38529	0.102217	62.4682	2.15489e-33	Baseline expression (KET, Pre)	2.02349e-32	6.27648	6.38529	6.32476	6.32534	6.07053	0.254805	0.060539	0.0599582	0.254225	-0.194266
PDE4D	(Intercept)	6.51134	0.110297	59.0347	2.15846e-33	Baseline expression (KET, Pre)	2.0257e-32	6.18773	6.51134	6.59646	5.82173	5.8214	0.000332476	-0.085113	0.689612	0.775057	-0.0854454
GLUL	(Intercept)	8.85191	0.127413	69.4742	2.16521e-33	Baseline expression (KET, Pre)	2.03088e-32	8.74974	8.85191	8.68128	8.74352	8.72227	0.0212448	0.170633	0.108397	-0.040991	0.149388
CDC40	(Intercept)	2.94968	0.0530465	55.6056	2.18029e-33	Baseline expression (KET, Pre)	2.04387e-32	3.12913	2.94968	3.15314	3.16613	3.24759	-0.0814591	-0.20346	-0.216453	-0.0944517	-0.122001
PTP4A1	(Intercept)	7.77986	0.101924	76.33	2.18575e-33	Baseline expression (KET, Pre)	2.04782e-32	7.76899	7.77986	7.77619	7.71044	7.80948	-0.0990366	0.00366338	0.069419	-0.033281	0.1027
MAF1	(Intercept)	7.32236	0.0884399	82.7947	2.19254e-33	Baseline expression (KET, Pre)	2.05303e-32	7.28715	7.32236	7.28213	7.32337	7.22073	0.102637	0.0402308	-0.00101153	0.0613944	-0.0624059
LIAS	(Intercept)	3.98473	0.0700726	56.8658	2.20072e-33	Baseline expression (KET, Pre)	2.0589e-32	3.97856	3.98473	3.9278	3.9772	4.02452	-0.0473254	0.056934	0.00753725	-0.0967222	0.104259
SNAPC5	(Intercept)	4.18382	0.041873	99.9168	2.2013e-33	Baseline expression (KET, Pre)	2.0589e-32	4.20874	4.18382	4.16299	4.22872	4.25944	-0.0307202	0.0208252	-0.0449031	-0.0964485	0.0515454
LMOD2	(Intercept)	8.97829	0.107201	83.7519	2.21087e-33	Baseline expression (KET, Pre)	2.06552e-32	9.25007	8.97829	9.11288	9.33827	9.57084	-0.232576	-0.134588	-0.359973	-0.45796	0.0979873
NDUFAF6	(Intercept)	4.04545	0.0515975	78.404	2.21087e-33	Baseline expression (KET, Pre)	2.06552e-32	4.04068	4.04545	4.01574	4.04659	4.05494	-0.00835149	0.0297102	-0.00113725	-0.039199	0.0380617
VHL	(Intercept)	3.07111	0.0553572	55.4781	2.22192e-33	Baseline expression (KET, Pre)	2.07467e-32	3.12449	3.07111	3.14838	3.09721	3.18127	-0.0840563	-0.0772737	-0.0261006	-0.0328831	0.00678255
MAP2K3	(Intercept)	6.70139	0.106981	62.6411	2.24346e-33	Baseline expression (KET, Pre)	2.0936e-32	6.51374	6.70139	6.62652	6.40927	6.31779	0.0914837	0.0748703	0.292113	0.308726	-0.0166134
CLASP1	(Intercept)	6.05721	0.0597084	101.446	2.24513e-33	Baseline expression (KET, Pre)	2.09398e-32	6.05108	6.05721	6.03737	6.02409	6.08565	-0.0615646	0.0198352	0.0331205	-0.0482793	0.0813998
MCRS1	(Intercept)	5.0733	0.0687695	73.7726	2.25809e-33	Baseline expression (KET, Pre)	2.10488e-32	5.02771	5.0733	5.00446	5.08121	4.95186	0.129346	0.0688347	-0.00791067	0.0526006	-0.0605113
IL6ST	(Intercept)	5.47373	0.0735436	74.4283	2.28631e-33	Baseline expression (KET, Pre)	2.12999e-32	5.44505	5.47373	5.52614	5.40377	5.37658	0.0271935	-0.0524105	0.0699541	0.149558	-0.079604
RICTOR	(Intercept)	4.44109	0.0746171	59.5184	2.29126e-33	Baseline expression (KET, Pre)	2.1334e-32	4.42845	4.44109	4.55161	4.26074	4.46035	-0.199604	-0.110514	0.180352	0.0912619	0.0890896
STK24	(Intercept)	5.02313	0.0410408	122.394	2.30006e-33	Baseline expression (KET, Pre)	2.14039e-32	5.04222	5.02313	5.0121	5.07432	5.05934	0.0149829	0.0110311	-0.0511854	-0.0472336	-0.00395185
WBP11	(Intercept)	5.18311	0.0591079	87.689	2.30927e-33	Baseline expression (KET, Pre)	2.14775e-32	5.17757	5.18311	5.19949	5.11388	5.21381	-0.0999221	-0.0163837	0.0692251	-0.0143134	0.0835384
FAN1	(Intercept)	4.06631	0.0734036	55.3966	2.33028e-33	Baseline expression (KET, Pre)	2.16607e-32	4.08275	4.06631	4.25374	4.01136	3.99958	0.0117823	-0.187428	0.0549524	0.254163	-0.19921
G6PC3	(Intercept)	3.82772	0.0516544	74.1024	2.34454e-33	Baseline expression (KET, Pre)	2.17689e-32	3.90424	3.82772	3.84226	3.98945	3.95752	0.0319376	-0.0145436	-0.161739	-0.115258	-0.0464812
NUP62	(Intercept)	4.87325	0.0492679	98.9134	2.34384e-33	Baseline expression (KET, Pre)	2.17689e-32	4.8748	4.87325	4.90711	4.90141	4.81743	0.0839789	-0.0338523	-0.0281581	0.0896732	-0.117831
GAS6	(Intercept)	6.17413	0.0982165	62.8624	2.38708e-33	Baseline expression (KET, Pre)	2.21514e-32	6.11684	6.17413	6.10074	6.21558	5.97692	0.238659	0.0733916	-0.0414531	0.123814	-0.165267
QDPR	(Intercept)	5.76281	0.0691214	83.3724	2.38949e-33	Baseline expression (KET, Pre)	2.21614e-32	5.73705	5.76281	5.68793	5.77959	5.71785	0.0617397	0.0748874	-0.0167809	-0.0299287	0.0131477
GCC2	(Intercept)	3.47072	0.060239	57.6159	2.39143e-33	Baseline expression (KET, Pre)	2.21669e-32	3.61267	3.47072	3.54502	3.65658	3.77836	-0.121776	-0.0742934	-0.185862	-0.233344	0.0474825
ATP1B1	(Intercept)	7.8199	0.0849653	92.0363	2.40007e-33	Baseline expression (KET, Pre)	2.22346e-32	7.86517	7.8199	7.72374	7.93614	7.98088	-0.0447347	0.0961523	-0.116249	-0.257136	0.140887
SETDB1	(Intercept)	3.61903	0.0649682	55.7046	2.47399e-33	Baseline expression (KET, Pre)	2.29066e-32	3.80379	3.61903	3.6366	3.92001	4.0395	-0.119487	-0.0175652	-0.300983	-0.402905	0.101922
PPP1R27	(Intercept)	8.06618	0.145907	55.283	2.48422e-33	Baseline expression (KET, Pre)	2.29884e-32	7.42882	8.06618	8.13369	6.81762	6.6978	0.119819	-0.0675128	1.24856	1.43589	-0.187331
FOXO3	(Intercept)	5.02305	0.0902297	55.6696	2.48827e-33	Baseline expression (KET, Pre)	2.3013e-32	4.99792	5.02305	5.05388	4.98428	4.93047	0.0538098	-0.0308367	0.0387649	0.123411	-0.0846465
NAA25	(Intercept)	3.80039	0.064682	58.7551	2.50224e-33	Baseline expression (KET, Pre)	2.31293e-32	3.82921	3.80039	3.94467	3.75345	3.81833	-0.0648822	-0.144276	0.0469421	0.126336	-0.0793937
PPP1CA	(Intercept)	5.69785	0.0653771	87.1536	2.50399e-33	Baseline expression (KET, Pre)	2.31326e-32	5.69136	5.69785	5.65332	5.74718	5.6671	0.0800795	0.0445306	-0.0493282	-0.0137793	-0.0355489
ZFR	(Intercept)	4.63547	0.051894	89.3257	2.52782e-33	Baseline expression (KET, Pre)	2.33397e-32	4.66532	4.63547	4.72262	4.60587	4.69733	-0.0914604	-0.0871483	0.0295961	0.0252839	0.00431212
GNL2	(Intercept)	4.3002	0.0408158	105.356	2.53058e-33	Baseline expression (KET, Pre)	2.33522e-32	4.21897	4.3002	4.30509	4.13575	4.13483	0.000917001	-0.00488241	0.164457	0.170257	-0.00579942
NDUFS6	(Intercept)	6.24061	0.103729	60.1628	2.65622e-33	Baseline expression (KET, Pre)	2.44979e-32	6.1352	6.24061	6.11665	6.18879	5.99475	0.194044	0.123964	0.0518165	0.121896	-0.0700795
MRPL27	(Intercept)	4.73941	0.0531485	89.1729	2.67764e-33	Baseline expression (KET, Pre)	2.46817e-32	4.71674	4.73941	4.69268	4.78043	4.65445	0.125979	0.0467298	-0.0410197	0.0382294	-0.0792491
RNF20	(Intercept)	3.92889	0.045137	87.0437	2.71123e-33	Baseline expression (KET, Pre)	2.49774e-32	4.01772	3.92889	3.96574	4.11427	4.06197	0.0522996	-0.0368505	-0.185381	-0.0962313	-0.08915
EIF2A	(Intercept)	5.65863	0.0596067	94.9329	2.71997e-33	Baseline expression (KET, Pre)	2.5044e-32	5.68909	5.65863	5.67583	5.64408	5.77782	-0.133746	-0.0171933	0.0145561	-0.101996	0.116552
BAG1	(Intercept)	6.8996	0.0797333	86.5335	2.75392e-33	Baseline expression (KET, Pre)	2.53425e-32	6.86957	6.8996	6.83133	6.93268	6.81468	0.118	0.0682652	-0.0330786	0.0166564	-0.049735
AC114546.3	(Intercept)	4.45704	0.0668507	66.6716	2.77506e-33	Baseline expression (KET, Pre)	2.55229e-32	4.47691	4.45704	4.53998	4.42435	4.48627	-0.0619187	-0.082936	0.0326914	0.0537088	-0.0210174
UBE2O	(Intercept)	5.50234	0.0988802	55.6465	2.77696e-33	Baseline expression (KET, Pre)	2.55261e-32	5.27664	5.50234	5.61441	5.01796	4.97185	0.046113	-0.112076	0.484373	0.642562	-0.158189
CCDC28B	(Intercept)	6.17151	0.112069	55.0688	2.80929e-33	Baseline expression (KET, Pre)	2.5809e-32	5.98765	6.17151	6.06582	5.93031	5.78298	0.147333	0.105688	0.241195	0.28284	-0.0416454
VEGFA	(Intercept)	8.4584	0.153614	55.0625	2.81942e-33	Baseline expression (KET, Pre)	2.58877e-32	7.78045	8.4584	8.58164	7.07742	7.00433	0.0730867	-0.123235	1.38098	1.5773	-0.196322
DENND5A	(Intercept)	4.48442	0.0573309	78.2201	2.83656e-33	Baseline expression (KET, Pre)	2.60306e-32	4.42693	4.48442	4.46188	4.36989	4.39151	-0.0216185	0.0225418	0.11453	0.0703696	0.0441604
LEPROT	(Intercept)	4.22761	0.0724239	58.3731	2.84005e-33	Baseline expression (KET, Pre)	2.60482e-32	4.33381	4.22761	4.27946	4.45016	4.378	0.0721527	-0.0518555	-0.222551	-0.0985426	-0.124008
AREL1	(Intercept)	3.64774	0.050431	72.3313	2.84746e-33	Baseline expression (KET, Pre)	2.61017e-32	3.73694	3.64774	3.65744	3.79729	3.84528	-0.0479981	-0.00970189	-0.149545	-0.187841	0.0382962
MIR22HG	(Intercept)	6.14215	0.108805	56.4509	2.8693e-33	Baseline expression (KET, Pre)	2.62874e-32	5.74763	6.14215	6.11442	5.50668	5.22726	0.27942	0.0277391	0.635474	0.887155	-0.251681
SCAMP1	(Intercept)	3.76739	0.0545101	69.1135	2.87682e-33	Baseline expression (KET, Pre)	2.63417e-32	3.78359	3.76739	3.83939	3.7293	3.79828	-0.0689759	-0.0720024	0.0380829	0.0411094	-0.00302651
HNRNPA2B1	(Intercept)	8.87123	0.0499402	177.637	2.88925e-33	Baseline expression (KET, Pre)	2.64409e-32	8.79997	8.87123	8.85886	8.73578	8.734	0.00178266	0.0123716	0.135455	0.124866	0.0105889
RNF168	(Intercept)	4.31635	0.063909	67.5389	2.90815e-33	Baseline expression (KET, Pre)	2.65992e-32	4.35435	4.31635	4.32416	4.40072	4.37618	0.0245366	-0.00781531	-0.0843676	-0.0520157	-0.0323519
NIF3L1	(Intercept)	3.17342	0.0496219	63.952	2.91803e-33	Baseline expression (KET, Pre)	2.66748e-32	3.16161	3.17342	3.2066	3.09935	3.16704	-0.0676933	-0.0331808	0.0740718	0.0395593	0.0345124
TMEM199	(Intercept)	2.66109	0.0467048	56.9768	2.92335e-33	Baseline expression (KET, Pre)	2.67086e-32	2.64792	2.66109	2.73244	2.59892	2.59923	-0.000316111	-0.0713506	0.0621721	0.133207	-0.0710345
HNRNPA1P48	(Intercept)	5.77442	0.090032	64.1374	2.94881e-33	Baseline expression (KET, Pre)	2.69263e-32	5.74401	5.77442	5.75004	5.8045	5.64711	0.157389	0.0243813	-0.0300791	0.102929	-0.133008
ASXL1	(Intercept)	4.60815	0.0554606	83.0888	2.95246e-33	Baseline expression (KET, Pre)	2.69448e-32	4.71955	4.60815	4.64642	4.85078	4.77286	0.0779193	-0.0382693	-0.242622	-0.126434	-0.116189
DERL2	(Intercept)	3.17122	0.057678	54.9815	2.95411e-33	Baseline expression (KET, Pre)	2.6945e-32	3.07887	3.17122	3.16694	2.97843	2.99889	-0.0204543	0.00427965	0.192793	0.16806	0.0247339
PLEC	(Intercept)	9.89621	0.120813	81.9137	2.97252e-33	Baseline expression (KET, Pre)	2.70981e-32	9.89683	9.89621	9.937	9.93349	9.82061	0.112881	-0.0407911	-0.037284	0.116389	-0.153673
HIVEP2	(Intercept)	4.98486	0.0748624	66.5869	2.99176e-33	Baseline expression (KET, Pre)	2.72585e-32	4.90531	4.98486	5.09602	4.78071	4.75963	0.0210762	-0.111164	0.204149	0.336389	-0.13224
GAPDH	(Intercept)	13.1687	0.0799626	164.686	2.99664e-33	Baseline expression (KET, Pre)	2.72879e-32	13.1323	13.1687	13.0536	13.1651	13.1418	0.0232147	0.115116	0.00367686	-0.0882245	0.0919014
ERCC1	(Intercept)	5.12635	0.061737	83.0352	3.05553e-33	Baseline expression (KET, Pre)	2.78089e-32	5.13505	5.12635	5.05342	5.23295	5.12749	0.105459	0.0729266	-0.106604	-0.0740718	-0.032532
MRPL24	(Intercept)	5.05659	0.0683011	74.0338	3.06739e-33	Baseline expression (KET, Pre)	2.79015e-32	5.0251	5.05659	5.01845	5.07143	4.95393	0.117498	0.03814	-0.0148426	0.0645153	-0.079358
SMPD1	(Intercept)	5.02036	0.0785945	63.8767	3.12279e-33	Baseline expression (KET, Pre)	2.83898e-32	4.91474	5.02036	5.00757	4.82442	4.80662	0.0178021	0.012781	0.195935	0.200956	-0.00502118
ARPP19	(Intercept)	6.95634	0.072857	95.4793	3.23155e-33	Baseline expression (KET, Pre)	2.93624e-32	6.91235	6.95634	7.00341	6.80698	6.88267	-0.0756922	-0.0470698	0.149364	0.120742	0.0286223
ATP5MC3	(Intercept)	8.48334	0.0905762	93.6596	3.25622e-33	Baseline expression (KET, Pre)	2.95704e-32	8.42547	8.48334	8.38219	8.38568	8.45068	-0.0650015	0.101153	0.0976591	-0.0684953	0.166154
AC008124.1	(Intercept)	4.53394	0.0602204	75.289	3.3158e-33	Baseline expression (KET, Pre)	3.00949e-32	4.49587	4.53394	4.55221	4.41377	4.48354	-0.0697752	-0.0182769	0.120168	0.0686698	0.0514983
KSR1	(Intercept)	5.96318	0.108857	54.78	3.31838e-33	Baseline expression (KET, Pre)	3.01018e-32	5.75997	5.96318	5.99869	5.55988	5.51812	0.0417652	-0.0355051	0.403299	0.480569	-0.0772703
OAZ2	(Intercept)	7.2299	0.0649483	111.318	3.32779e-33	Baseline expression (KET, Pre)	3.01707e-32	7.19914	7.2299	7.07076	7.30795	7.18796	0.119986	0.159143	-0.0780456	-0.117202	0.0391565
WHAMM	(Intercept)	4.479	0.0817762	54.7715	3.33479e-33	Baseline expression (KET, Pre)	3.02176e-32	4.18998	4.479	4.45532	3.93716	3.88843	0.0487298	0.0236814	0.541842	0.56689	-0.0250484
DDX52	(Intercept)	3.24527	0.053525	60.6309	3.34755e-33	Baseline expression (KET, Pre)	3.03166e-32	3.21188	3.24527	3.33202	3.15661	3.11365	0.0429602	-0.0867502	0.0886605	0.218371	-0.12971
ACOT8	(Intercept)	3.62697	0.0644942	56.2372	3.43078e-33	Baseline expression (KET, Pre)	3.10533e-32	3.62137	3.62697	3.5925	3.62233	3.64367	-0.0213322	0.0344704	0.00463882	-0.0511638	0.0558026
KMT2C	(Intercept)	4.71252	0.0577286	81.6324	3.48563e-33	Baseline expression (KET, Pre)	3.15326e-32	4.71301	4.71252	4.72629	4.65327	4.75997	-0.106703	-0.0137699	0.0592545	-0.0336782	0.0929327
TUBB	(Intercept)	6.68037	0.0957021	69.8038	3.54217e-33	Baseline expression (KET, Pre)	3.20266e-32	6.6126	6.68037	6.64695	6.58666	6.53641	0.0502462	0.0334216	0.0937098	0.110534	-0.0168247
HNRNPA3	(Intercept)	6.13377	0.0587432	104.417	3.54978e-33	Baseline expression (KET, Pre)	3.20778e-32	5.95816	6.13377	6.16535	5.77579	5.75771	0.0180811	-0.031581	0.357972	0.407634	-0.049662
STARD7	(Intercept)	7.25448	0.0635326	114.185	3.57023e-33	Baseline expression (KET, Pre)	3.22451e-32	7.30553	7.25448	7.27738	7.28781	7.40245	-0.114645	-0.0229005	-0.0333264	-0.125071	0.0917444
FOXJ2	(Intercept)	4.927	0.0582806	84.5392	3.60808e-33	Baseline expression (KET, Pre)	3.25691e-32	4.91235	4.927	5.04693	4.79434	4.88114	-0.0868004	-0.119927	0.132658	0.165785	-0.0331265
DYNC1I2P1	(Intercept)	3.24555	0.0558399	58.1225	3.65768e-33	Baseline expression (KET, Pre)	3.29989e-32	3.2987	3.24555	3.30297	3.3216	3.32465	-0.00305345	-0.0574183	-0.0760466	-0.0216817	-0.0543648
KCTD5	(Intercept)	3.29878	0.0574531	57.4169	3.66451e-33	Baseline expression (KET, Pre)	3.30425e-32	3.21543	3.29878	3.36594	3.18095	3.01605	0.164902	-0.0671606	0.117827	0.349889	-0.232063
DUS1L	(Intercept)	5.70144	0.0939108	60.7112	3.75425e-33	Baseline expression (KET, Pre)	3.38332e-32	5.62791	5.70144	5.67428	5.65414	5.48175	0.172389	0.0271586	0.0473017	0.192532	-0.14523
ZBTB16	(Intercept)	7.51382	0.137141	54.7889	3.78922e-33	Baseline expression (KET, Pre)	3.41298e-32	7.35118	7.51382	7.62909	7.2361	7.02572	0.210375	-0.115272	0.277727	0.603374	-0.325646
TIA1	(Intercept)	3.96772	0.0644698	61.5438	3.83555e-33	Baseline expression (KET, Pre)	3.45283e-32	4.12743	3.96772	3.99118	4.23915	4.31169	-0.0725328	-0.0234641	-0.271437	-0.320505	0.0490686
ZNF394	(Intercept)	3.08829	0.056644	54.521	3.85584e-33	Baseline expression (KET, Pre)	3.4692e-32	2.99363	3.08829	3.09262	2.94028	2.85332	0.0869657	-0.00432931	0.148007	0.239302	-0.0912951
RB1CC1	(Intercept)	5.48537	0.0851006	64.4575	3.95045e-33	Baseline expression (KET, Pre)	3.5524e-32	5.46092	5.48537	5.57515	5.30179	5.48138	-0.179595	-0.0897804	0.183587	0.0937721	0.0898151
SPEN	(Intercept)	4.64695	0.0799231	58.1428	3.96997e-33	Baseline expression (KET, Pre)	3.56802e-32	4.58488	4.64695	4.85723	4.3971	4.43824	-0.0411402	-0.21028	0.249848	0.418987	-0.16914
UBE2Z	(Intercept)	4.33222	0.0626425	69.1577	3.97335e-33	Baseline expression (KET, Pre)	3.56912e-32	4.29146	4.33222	4.37068	4.26566	4.1973	0.0683558	-0.0384613	0.066556	0.173373	-0.106817
PCMT1	(Intercept)	6.51587	0.0568581	114.599	3.98489e-33	Baseline expression (KET, Pre)	3.57754e-32	6.49164	6.51587	6.44583	6.52748	6.47736	0.0501129	0.0700359	-0.0116094	-0.0315324	0.0199229
PPP1R14C	(Intercept)	5.31589	0.0959342	55.4118	3.99376e-33	Baseline expression (KET, Pre)	3.58356e-32	5.25323	5.31589	5.22553	5.22433	5.24717	-0.0228397	0.0903623	0.0915626	-0.0216394	0.113202
TOB1	(Intercept)	6.73987	0.115768	58.219	4.02662e-33	Baseline expression (KET, Pre)	3.61109e-32	6.69512	6.73987	6.65299	6.61888	6.76874	-0.149856	0.0868829	0.120991	-0.115749	0.236739
CPEB3	(Intercept)	4.43861	0.081547	54.4301	4.06494e-33	Baseline expression (KET, Pre)	3.64348e-32	4.49918	4.43861	4.56812	4.39714	4.59286	-0.195718	-0.129505	0.0414745	-0.024738	0.0662125
ATP5F1E	(Intercept)	6.38197	0.0723397	88.2222	4.09725e-33	Baseline expression (KET, Pre)	3.67045e-32	6.36963	6.38197	6.29566	6.405	6.3959	0.00909528	0.0863035	-0.0230293	-0.100237	0.0772082
DGLUCY	(Intercept)	6.55604	0.0625482	104.816	4.13008e-33	Baseline expression (KET, Pre)	3.69786e-32	6.53241	6.55604	6.52044	6.51706	6.53609	-0.0190212	0.0355959	0.0389752	-0.0156419	0.0546171
LSM14B	(Intercept)	5.45618	0.0877359	62.1886	4.13372e-33	Baseline expression (KET, Pre)	3.69912e-32	5.3334	5.45618	5.37003	5.32526	5.18211	0.143148	0.086145	0.130922	0.187925	-0.0570031
PRICKLE3	(Intercept)	3.35745	0.0617216	54.3967	4.14484e-33	Baseline expression (KET, Pre)	3.70707e-32	3.30809	3.35745	3.31637	3.3299	3.22863	0.10127	0.0410795	0.0275526	0.0877436	-0.0601909
SH3PXD2A	(Intercept)	5.12439	0.0717455	71.4246	4.22311e-33	Baseline expression (KET, Pre)	3.77503e-32	5.18013	5.12439	5.16543	5.17613	5.25457	-0.0784321	-0.0410347	-0.0517426	-0.08914	0.0373974
AASDHPPT	(Intercept)	4.45531	0.0692216	64.363	4.23155e-33	Baseline expression (KET, Pre)	3.78054e-32	4.47934	4.45531	4.60546	4.32635	4.53022	-0.203878	-0.150149	0.128964	0.0752358	0.0537285
UIMC1	(Intercept)	3.06009	0.056302	54.3514	4.25572e-33	Baseline expression (KET, Pre)	3.80008e-32	2.94834	3.06009	3.00998	2.94823	2.77504	0.173191	0.0501054	0.111856	0.234942	-0.123086
SUPT7L	(Intercept)	4.3745	0.0429674	101.81	4.26484e-33	Baseline expression (KET, Pre)	3.80617e-32	4.39717	4.3745	4.4341	4.34014	4.43993	-0.0997906	-0.0596039	0.0343639	-0.00582284	0.0401867
ACBD3	(Intercept)	3.72512	0.050232	74.1584	4.32202e-33	Baseline expression (KET, Pre)	3.85512e-32	3.82717	3.72512	3.90636	3.77818	3.89904	-0.120863	-0.181233	-0.0530527	0.00731783	-0.0603706
AKIRIN2	(Intercept)	5.27719	0.0767567	68.7522	4.34417e-33	Baseline expression (KET, Pre)	3.87279e-32	5.19684	5.27719	5.37186	5.02495	5.11334	-0.0883872	-0.0946677	0.25224	0.25852	-0.00628049
NKAPD1	(Intercept)	4.30818	0.0635045	67.8406	4.43299e-33	Baseline expression (KET, Pre)	3.94985e-32	4.34842	4.30818	4.33484	4.31767	4.43298	-0.115311	-0.0266616	-0.00948522	-0.0981351	0.0886498
POLD2	(Intercept)	5.30787	0.061361	86.5024	4.46782e-33	Baseline expression (KET, Pre)	3.97874e-32	5.24551	5.30787	5.2155	5.25836	5.20028	0.0580802	0.0923691	0.0495088	0.0152199	0.0342889
IL13RA1	(Intercept)	4.84216	0.0725781	66.7165	4.47192e-33	Baseline expression (KET, Pre)	3.98025e-32	4.82533	4.84216	4.83969	4.85617	4.76331	0.0928666	0.00247196	-0.0140169	0.0763777	-0.0903946
TMEM115	(Intercept)	3.88792	0.0635194	61.2083	4.48097e-33	Baseline expression (KET, Pre)	3.98616e-32	3.87723	3.88792	3.99027	3.87479	3.75594	0.118848	-0.10235	0.0131276	0.234326	-0.221198
POU2F1	(Intercept)	3.81323	0.0690155	55.2518	4.5545e-33	Baseline expression (KET, Pre)	4.04939e-32	3.71106	3.81323	3.88881	3.56771	3.5745	-0.00679701	-0.0755769	0.245522	0.314302	-0.0687799
MARCHF6	(Intercept)	6.195	0.0689628	89.831	4.57685e-33	Baseline expression (KET, Pre)	4.06708e-32	6.22195	6.195	6.24291	6.16959	6.2803	-0.11071	-0.0479137	0.0254077	-0.0373887	0.0627964
CCDC90B	(Intercept)	3.38384	0.0477053	70.9321	4.58967e-33	Baseline expression (KET, Pre)	4.07628e-32	3.46561	3.38384	3.42231	3.51582	3.54048	-0.0246625	-0.0384729	-0.131978	-0.118168	-0.0138105
UBE2J2	(Intercept)	4.32929	0.0774341	55.9094	4.59582e-33	Baseline expression (KET, Pre)	4.07956e-32	4.20103	4.32929	4.28362	4.17773	4.01347	0.164262	0.0456782	0.151565	0.270149	-0.118584
TPCN1	(Intercept)	5.53408	0.0754638	73.3342	4.71756e-33	Baseline expression (KET, Pre)	4.18538e-32	5.67897	5.53408	5.37954	5.93912	5.86315	0.0759768	0.154539	-0.405044	-0.483605	0.0785617
UCP3	(Intercept)	7.3248	0.127495	57.4515	4.73889e-33	Baseline expression (KET, Pre)	4.20206e-32	7.33346	7.3248	7.64622	7.17001	7.19282	-0.0228105	-0.321424	0.154784	0.453397	-0.298613
PGRMC2	(Intercept)	5.14069	0.07101	72.3939	4.75628e-33	Baseline expression (KET, Pre)	4.21521e-32	5.19748	5.14069	5.14372	5.24632	5.25921	-0.0128825	-0.00302966	-0.105633	-0.115486	0.00985289
SNX27	(Intercept)	5.04705	0.0517987	97.4358	4.78895e-33	Baseline expression (KET, Pre)	4.2419e-32	5.07275	5.04705	5.10378	5.06427	5.0759	-0.0116358	-0.0567297	-0.0172162	0.0278777	-0.0450939
RPS27A	(Intercept)	5.68583	0.0842941	67.4523	4.80237e-33	Baseline expression (KET, Pre)	4.25109e-32	5.66919	5.68583	5.54326	5.74347	5.70422	0.0392547	0.142569	-0.0576444	-0.160959	0.103314
TOP1	(Intercept)	4.09488	0.0698068	58.6602	4.80446e-33	Baseline expression (KET, Pre)	4.25109e-32	3.97094	4.09488	4.18145	3.77838	3.82903	-0.0506505	-0.0865738	0.316495	0.352418	-0.0359232
MSI2	(Intercept)	6.10367	0.0603429	101.15	4.85167e-33	Baseline expression (KET, Pre)	4.29057e-32	6.1283	6.10367	6.13171	6.07483	6.20297	-0.128138	-0.0280443	0.0288327	-0.0712612	0.100094
LRP10	(Intercept)	4.94497	0.0829154	59.6388	4.89519e-33	Baseline expression (KET, Pre)	4.32674e-32	5.03126	4.94497	5.08836	5.11629	4.97542	0.140876	-0.143392	-0.171321	0.112947	-0.284268
RANBP3	(Intercept)	4.35202	0.0741899	58.6606	4.94615e-33	Baseline expression (KET, Pre)	4.36945e-32	4.36038	4.35202	4.35525	4.43344	4.30083	0.132613	-0.0032273	-0.0814183	0.0544224	-0.135841
LARP7	(Intercept)	4.94466	0.0467289	105.816	4.97502e-33	Baseline expression (KET, Pre)	4.39261e-32	5.03345	4.94466	4.96248	5.07969	5.14697	-0.0672846	-0.0178113	-0.135025	-0.184498	0.0494734
NPEPPS	(Intercept)	6.78019	0.0663628	102.169	4.97883e-33	Baseline expression (KET, Pre)	4.39363e-32	6.79794	6.78019	6.84769	6.70196	6.86193	-0.159971	-0.0674956	0.0782366	-0.0142392	0.0924758
SAFB	(Intercept)	5.50645	0.101207	54.4078	4.99197e-33	Baseline expression (KET, Pre)	4.40288e-32	5.45264	5.50645	5.50076	5.50869	5.29467	0.214023	0.00568987	-0.00224065	0.206093	-0.208334
CUL4A	(Intercept)	7.04275	0.0685561	102.73	5.13762e-33	Baseline expression (KET, Pre)	4.52893e-32	7.0664	7.04275	7.09585	7.02455	7.10244	-0.0778891	-0.0531041	0.0181924	-0.00659258	0.0247849
TMEM189	(Intercept)	3.77074	0.0698322	53.9972	5.23454e-33	Baseline expression (KET, Pre)	4.61191e-32	3.66887	3.77074	3.85259	3.57607	3.47606	0.100007	-0.0818481	0.194676	0.376531	-0.181855
R3HCC1	(Intercept)	4.88758	0.0767988	63.6413	5.24459e-33	Baseline expression (KET, Pre)	4.61831e-32	4.82219	4.88758	4.80289	4.89689	4.7014	0.195498	0.084686	-0.00931503	0.101497	-0.110812
CLIP1	(Intercept)	6.99928	0.0881645	79.3889	5.28142e-33	Baseline expression (KET, Pre)	4.64827e-32	6.96151	6.99928	7.06543	6.76573	7.01562	-0.249892	-0.0661486	0.233548	0.0498043	0.183743
HNRNPF	(Intercept)	5.91752	0.0966634	61.2178	5.31462e-33	Baseline expression (KET, Pre)	4.67501e-32	5.6828	5.91752	6.01073	5.48454	5.31843	0.166113	-0.093217	0.432976	0.692306	-0.25933
NISCH	(Intercept)	4.79603	0.0888743	53.9642	5.33677e-33	Baseline expression (KET, Pre)	4.692e-32	4.8203	4.79603	4.81532	4.87121	4.79865	0.0725559	-0.0192951	-0.0751785	0.0166725	-0.091851
KAT6A	(Intercept)	4.21146	0.0689755	61.0573	5.36521e-33	Baseline expression (KET, Pre)	4.71449e-32	4.1321	4.21146	4.31729	4.02238	3.97728	0.0451034	-0.105835	0.189071	0.34001	-0.150938
SNW1	(Intercept)	4.73447	0.0377893	125.286	5.39157e-33	Baseline expression (KET, Pre)	4.73514e-32	4.66497	4.73447	4.75533	4.60419	4.5659	0.0382898	-0.0208569	0.130283	0.18943	-0.0591467
KLHL22	(Intercept)	4.15695	0.0743143	55.9374	5.42896e-33	Baseline expression (KET, Pre)	4.76545e-32	4.12783	4.15695	4.09206	4.14723	4.11507	0.0321624	0.0648897	0.00971834	-0.023009	0.0327273
HDHD5	(Intercept)	5.05839	0.0919305	55.0241	5.55505e-33	Baseline expression (KET, Pre)	4.87354e-32	4.98464	5.05839	4.99071	5.01732	4.87214	0.145176	0.0676842	0.0410729	0.118564	-0.0774915
PUM2	(Intercept)	4.31627	0.0599653	71.9794	5.57763e-33	Baseline expression (KET, Pre)	4.89077e-32	4.45901	4.31627	4.49458	4.47185	4.55336	-0.0815194	-0.178312	-0.155579	-0.0587868	-0.0967924
UBIAD1	(Intercept)	3.84311	0.0499754	76.9	5.60529e-33	Baseline expression (KET, Pre)	4.91242e-32	3.78977	3.84311	3.8456	3.72895	3.74142	-0.0124733	-0.0024904	0.114155	0.104173	0.00998292
PQBP1	(Intercept)	4.66199	0.0771162	60.4541	5.61269e-33	Baseline expression (KET, Pre)	4.9163e-32	4.57859	4.66199	4.54855	4.63859	4.46523	0.17336	0.113437	0.0234	0.0833234	-0.0599234
EEF1A2	(Intercept)	10.9432	0.103144	106.096	5.64366e-33	Baseline expression (KET, Pre)	4.94082e-32	10.908	10.9432	10.8962	10.957	10.8357	0.121271	0.0469686	-0.013744	0.0605586	-0.0743027
DNAJC5	(Intercept)	4.88617	0.0907763	53.8264	5.78672e-33	Baseline expression (KET, Pre)	5.06338e-32	4.69382	4.88617	4.86392	4.61618	4.409	0.207181	0.0222432	0.269989	0.454927	-0.184938
PRPF4B	(Intercept)	4.56014	0.0601592	75.8012	5.86106e-33	Baseline expression (KET, Pre)	5.12572e-32	4.61664	4.56014	4.69303	4.57258	4.64081	-0.0682287	-0.132891	-0.0124439	0.0522184	-0.0646623
PRKAA2	(Intercept)	6.60368	0.0821181	80.4168	5.8804e-33	Baseline expression (KET, Pre)	5.13992e-32	6.64725	6.60368	6.55298	6.68853	6.74381	-0.0552804	0.0506974	-0.0848575	-0.190835	0.105978
COPS7B	(Intercept)	3.76673	0.0484397	77.7613	5.9034e-33	Baseline expression (KET, Pre)	5.1573e-32	3.77869	3.76673	3.57659	3.87662	3.89482	-0.0182006	0.190142	-0.109888	-0.31823	0.208342
PAFAH1B2	(Intercept)	4.15902	0.059937	69.3899	5.94081e-33	Baseline expression (KET, Pre)	5.18724e-32	4.1549	4.15902	4.27096	4.04771	4.14192	-0.0942103	-0.111937	0.111308	0.129035	-0.0177271
AP1B1	(Intercept)	4.51844	0.082603	54.7007	5.99141e-33	Baseline expression (KET, Pre)	5.22867e-32	4.48239	4.51844	4.4739	4.52272	4.41451	0.108207	0.0445366	-0.00428116	0.0593892	-0.0636704
THAP7	(Intercept)	3.91519	0.0674071	58.0827	6.0459e-33	Baseline expression (KET, Pre)	5.27344e-32	3.84217	3.91519	3.85455	3.85553	3.7434	0.112135	0.0606347	0.0596534	0.111154	-0.0515002
RPP30	(Intercept)	3.53617	0.0642145	55.0681	6.06664e-33	Baseline expression (KET, Pre)	5.28874e-32	3.49465	3.53617	3.45064	3.43893	3.55285	-0.113912	0.0855275	0.0972307	-0.102209	0.19944
CCNT1	(Intercept)	3.32719	0.057569	57.7948	6.14019e-33	Baseline expression (KET, Pre)	5.35004e-32	3.28494	3.32719	3.52273	3.08733	3.20253	-0.115207	-0.195544	0.239859	0.320195	-0.0803363
SRRT	(Intercept)	4.98183	0.0877293	56.7864	6.21772e-33	Baseline expression (KET, Pre)	5.41475e-32	4.87273	4.98183	4.8902	4.89764	4.72126	0.176387	0.0916328	0.0841915	0.168945	-0.0847537
TIMMDC1	(Intercept)	6.14552	0.0519693	118.253	6.22255e-33	Baseline expression (KET, Pre)	5.4161e-32	6.13084	6.14552	6.13344	6.10611	6.1383	-0.032183	0.0120863	0.0394103	-0.00485902	0.0442693
CUL5	(Intercept)	5.73185	0.0752021	76.2193	6.23676e-33	Baseline expression (KET, Pre)	5.42419e-32	5.77845	5.73185	5.69817	5.77155	5.91222	-0.140668	0.033685	-0.0396969	-0.21405	0.174353
RAB5A	(Intercept)	4.36367	0.0566153	77.0758	6.23839e-33	Baseline expression (KET, Pre)	5.42419e-32	4.31818	4.36367	4.40389	4.22333	4.28184	-0.0585085	-0.0402207	0.140339	0.122051	0.0182878
RNPEPL1	(Intercept)	5.49392	0.0873043	62.9284	6.28177e-33	Baseline expression (KET, Pre)	5.45904e-32	5.50329	5.49392	5.50317	5.57626	5.43979	0.136472	-0.00924821	-0.082343	0.0633776	-0.145721
CWC27	(Intercept)	3.70481	0.0497057	74.5348	6.33716e-33	Baseline expression (KET, Pre)	5.50429e-32	3.77771	3.70481	3.71106	3.80084	3.89415	-0.093311	-0.00624749	-0.0960273	-0.183091	0.0870635
MED20	(Intercept)	3.11409	0.0580386	53.6556	6.39951e-33	Baseline expression (KET, Pre)	5.55552e-32	3.1293	3.11409	3.28639	3.07608	3.04066	0.0354196	-0.172298	0.0380172	0.245735	-0.207718
H6PD	(Intercept)	6.54417	0.0904849	72.3233	6.49484e-33	Baseline expression (KET, Pre)	5.63533e-32	6.64188	6.54417	6.34585	6.85517	6.82232	0.0328453	0.198315	-0.310997	-0.476467	0.16547
TTC17	(Intercept)	3.81965	0.0708288	53.9279	6.51363e-33	Baseline expression (KET, Pre)	5.64867e-32	3.91096	3.81965	3.85297	3.95236	4.01885	-0.0664909	-0.0333217	-0.132706	-0.165875	0.0331692
MOAP1	(Intercept)	5.51917	0.0636945	86.6507	6.54354e-33	Baseline expression (KET, Pre)	5.67164e-32	5.38877	5.51917	5.60755	5.22834	5.20004	0.0283011	-0.0883766	0.290837	0.407514	-0.116678
AAR2	(Intercept)	3.49505	0.0617549	56.5956	6.56803e-33	Baseline expression (KET, Pre)	5.68984e-32	3.43052	3.49505	3.53047	3.32702	3.36953	-0.0425135	-0.0354207	0.168033	0.16094	0.00709279
CIAPIN1	(Intercept)	4.43417	0.0514213	86.2322	6.57141e-33	Baseline expression (KET, Pre)	5.68984e-32	4.35749	4.43417	4.42261	4.32981	4.24335	0.0864586	0.0115599	0.104361	0.17926	-0.0748987
BAG5	(Intercept)	3.43478	0.0601512	57.1024	6.64746e-33	Baseline expression (KET, Pre)	5.75268e-32	3.38461	3.43478	3.45247	3.30487	3.34633	-0.0414577	-0.0176907	0.129908	0.106141	0.0237669
LRRC28	(Intercept)	3.51259	0.0655536	53.5834	6.678e-33	Baseline expression (KET, Pre)	5.77609e-32	3.57138	3.51259	3.46484	3.63239	3.67571	-0.0433106	0.0477407	-0.119809	-0.210861	0.0910513
POLR3C	(Intercept)	2.832	0.052885	53.5501	6.81079e-33	Baseline expression (KET, Pre)	5.88787e-32	2.8186	2.832	2.96382	2.75149	2.7271	0.0243891	-0.131823	0.0805074	0.23672	-0.156212
HMGXB3	(Intercept)	4.38619	0.0808718	54.2363	6.81435e-33	Baseline expression (KET, Pre)	5.88787e-32	4.19587	4.38619	4.37838	4.10344	3.91546	0.187976	0.00780599	0.282747	0.462917	-0.18017
MRPS7	(Intercept)	6.30559	0.0655465	96.2003	6.81883e-33	Baseline expression (KET, Pre)	5.88867e-32	6.2601	6.30559	6.25253	6.23408	6.2482	-0.0141216	0.0530578	0.07151	0.00433056	0.0671794
BZW2	(Intercept)	7.46368	0.0773798	96.4551	6.85921e-33	Baseline expression (KET, Pre)	5.92045e-32	7.39972	7.46368	7.36936	7.39203	7.3738	0.0182301	0.0943171	0.0716439	-0.00444312	0.076087
U2SURP	(Intercept)	4.43178	0.0632603	70.0562	6.89373e-33	Baseline expression (KET, Pre)	5.94715e-32	4.46132	4.43178	4.43021	4.45553	4.52774	-0.0722149	0.00156593	-0.0237495	-0.0975303	0.0737808
PCMTD1	(Intercept)	6.16076	0.0802509	76.7687	6.9587e-33	Baseline expression (KET, Pre)	6.00006e-32	6.22055	6.16076	6.22562	6.17687	6.31894	-0.142071	-0.0648623	-0.0161076	-0.0933162	0.0772086
PTPN21	(Intercept)	3.67422	0.0622239	59.0484	7.12462e-33	Baseline expression (KET, Pre)	6.13993e-32	3.77942	3.67422	3.73292	3.83884	3.87171	-0.0328761	-0.0587019	-0.164618	-0.138792	-0.0258258
HJV	(Intercept)	8.34032	0.0812993	102.588	7.36577e-33	Baseline expression (KET, Pre)	6.34445e-32	8.38605	8.34032	8.32596	8.40671	8.47121	-0.0644993	0.0143585	-0.0663866	-0.145244	0.0788578
KCNJ11	(Intercept)	6.42712	0.112723	57.0169	7.46051e-33	Baseline expression (KET, Pre)	6.42271e-32	6.23084	6.42712	6.47623	6.15392	5.86609	0.287825	-0.0491018	0.273204	0.610131	-0.336927
RBCK1	(Intercept)	4.43027	0.07159	61.8839	7.67149e-33	Baseline expression (KET, Pre)	6.60091e-32	4.45912	4.43027	4.43107	4.55066	4.42449	0.126173	-0.000802886	-0.120394	0.00658238	-0.126976
CAPN1	(Intercept)	5.82254	0.0648768	89.7476	7.70646e-33	Baseline expression (KET, Pre)	6.62755e-32	5.85339	5.82254	5.82441	5.93713	5.82949	0.107638	-0.00186783	-0.114588	-0.00508244	-0.109505
SUPT5H	(Intercept)	5.69017	0.0840431	67.7053	7.71578e-33	Baseline expression (KET, Pre)	6.63213e-32	5.63873	5.69017	5.7001	5.6522	5.51247	0.139722	-0.00992538	0.0379757	0.187623	-0.149647
RBM39	(Intercept)	6.23143	0.0500069	124.611	7.72323e-33	Baseline expression (KET, Pre)	6.63508e-32	6.14407	6.23143	6.32675	6.04561	5.97248	0.0731328	-0.0953165	0.185818	0.354268	-0.168449
TYK2	(Intercept)	4.57451	0.0857678	53.336	7.73181e-33	Baseline expression (KET, Pre)	6.63901e-32	4.63114	4.57451	4.57485	4.76756	4.60765	0.159911	-0.000345229	-0.19305	-0.0327935	-0.160256
GPX3	(Intercept)	6.14128	0.108962	56.3614	7.81854e-33	Baseline expression (KET, Pre)	6.71e-32	6.11573	6.14128	6.23231	6.03307	6.05625	-0.023171	-0.091033	0.108201	0.176063	-0.067862
ACP1	(Intercept)	5.38175	0.0536062	100.394	7.85746e-33	Baseline expression (KET, Pre)	6.73991e-32	5.41523	5.38175	5.38752	5.38612	5.50552	-0.119407	-0.00576473	-0.00436614	-0.118009	0.113643
HUS1	(Intercept)	3.24366	0.0608569	53.2998	7.89945e-33	Baseline expression (KET, Pre)	6.77242e-32	3.32377	3.24366	3.34122	3.27115	3.43904	-0.167888	-0.0975615	-0.0274916	-0.0978179	0.0703263
KMT2A	(Intercept)	3.94837	0.0741189	53.2707	8.03719e-33	Baseline expression (KET, Pre)	6.88694e-32	4.08107	3.94837	3.8947	4.23033	4.25088	-0.0205499	0.0536707	-0.281964	-0.356184	0.0742206
CTPS1	(Intercept)	3.01415	0.056599	53.2544	8.11567e-33	Baseline expression (KET, Pre)	6.95059e-32	3.00105	3.01415	3.0809	2.96577	2.9434	0.0223759	-0.0667519	0.0483743	0.137502	-0.0891279
PLA2G12A	(Intercept)	4.9613	0.0647307	76.6452	8.34234e-33	Baseline expression (KET, Pre)	7.14103e-32	4.99598	4.9613	4.94304	5.01166	5.06791	-0.056248	0.018258	-0.0503612	-0.124867	0.074506
ZMAT2	(Intercept)	5.64505	0.0611224	92.3565	8.37903e-33	Baseline expression (KET, Pre)	7.16872e-32	5.55103	5.64505	5.50175	5.56954	5.48778	0.0817547	0.143302	0.0755134	0.0139662	0.0615472
GYS1	(Intercept)	8.62947	0.0722078	119.509	8.38787e-33	Baseline expression (KET, Pre)	7.17258e-32	8.57465	8.62947	8.62071	8.50991	8.53853	-0.0286177	0.00875736	0.119558	0.0821829	0.0373751
RPL38	(Intercept)	7.49913	0.0765128	98.0114	8.47518e-33	Baseline expression (KET, Pre)	7.2435e-32	7.47681	7.49913	7.34145	7.53211	7.53456	-0.00245646	0.157681	-0.0329786	-0.193116	0.160137
SCAF11	(Intercept)	4.99317	0.0536171	93.1264	8.55166e-33	Baseline expression (KET, Pre)	7.30509e-32	4.99277	4.99317	5.04056	4.92989	5.00747	-0.0775819	-0.0473878	0.0632862	0.0330921	0.0301941
EEF1G	(Intercept)	9.68414	0.0606893	159.569	8.5695e-33	Baseline expression (KET, Pre)	7.3143e-32	9.64521	9.68414	9.57674	9.69119	9.62878	0.0624084	0.107403	-0.00704176	-0.0520366	0.0449949
ZBTB43	(Intercept)	4.78634	0.090032	53.1626	8.57128e-33	Baseline expression (KET, Pre)	7.3143e-32	4.62652	4.78634	4.82561	4.42446	4.46965	-0.0451897	-0.0392753	0.361873	0.355958	0.00591441
AFF4	(Intercept)	4.88049	0.0834727	58.4681	8.65425e-33	Baseline expression (KET, Pre)	7.38131e-32	4.66383	4.88049	5.02962	4.34829	4.39694	-0.0486524	-0.149126	0.532201	0.632675	-0.100474
DDX49	(Intercept)	3.86117	0.0684633	56.3977	8.71481e-33	Baseline expression (KET, Pre)	7.42913e-32	3.82443	3.86117	3.83793	3.86406	3.73454	0.129522	0.0232387	-0.00289237	0.103391	-0.106283
PXN	(Intercept)	7.54292	0.0700973	107.606	8.77948e-33	Baseline expression (KET, Pre)	7.48041e-32	7.44804	7.54292	7.45595	7.41985	7.37343	0.0464194	0.086969	0.123067	0.0825176	0.0405496
TRMT1L	(Intercept)	4.30418	0.0624854	68.8829	8.82838e-33	Baseline expression (KET, Pre)	7.51433e-32	4.34764	4.30418	4.3728	4.26339	4.4502	-0.186808	-0.0686186	0.0407841	-0.0774055	0.11819
ITPRID2	(Intercept)	5.02135	0.06557	76.5801	8.82812e-33	Baseline expression (KET, Pre)	7.51433e-32	5.06741	5.02135	5.08346	5.0264	5.13842	-0.112021	-0.0621121	-0.0050491	-0.054958	0.0499089
GAK	(Intercept)	4.72223	0.0738797	63.9179	8.84375e-33	Baseline expression (KET, Pre)	7.52355e-32	4.75204	4.72223	4.63527	4.9193	4.73137	0.187927	0.086962	-0.197068	-0.0961029	-0.100965
VTA1	(Intercept)	4.99055	0.0543649	91.7972	8.96429e-33	Baseline expression (KET, Pre)	7.62218e-32	5.04355	4.99055	5.0453	5.01862	5.11975	-0.101121	-0.0547509	-0.0280779	-0.0744476	0.0463697
LCOR	(Intercept)	3.99298	0.0752181	53.0854	8.97459e-33	Baseline expression (KET, Pre)	7.62702e-32	4.07614	3.99298	3.8763	4.16326	4.272	-0.108745	0.116681	-0.170273	-0.395699	0.225426
MORC2	(Intercept)	4.44602	0.0662725	67.0869	9.02141e-33	Baseline expression (KET, Pre)	7.66288e-32	4.41256	4.44602	4.51784	4.39459	4.29181	0.102784	-0.0718217	0.0514209	0.226026	-0.174605
EPDR1	(Intercept)	6.41585	0.0499872	128.35	9.02689e-33	Baseline expression (KET, Pre)	7.6636e-32	6.46719	6.41585	6.40609	6.46111	6.58572	-0.124607	0.00975459	-0.0452599	-0.179622	0.134362
INTS13	(Intercept)	2.97267	0.0560399	53.0455	9.19068e-33	Baseline expression (KET, Pre)	7.79865e-32	3.08579	2.97267	3.13789	3.08496	3.14764	-0.0626849	-0.165229	-0.112292	-0.00974779	-0.102544
PROB1	(Intercept)	6.86872	0.122515	56.0643	9.29207e-33	Baseline expression (KET, Pre)	7.88064e-32	6.84707	6.86872	6.82782	6.92826	6.76349	0.164769	0.0409029	-0.0595368	0.0643294	-0.123866
SEC23IP	(Intercept)	3.36203	0.056904	59.0825	9.39423e-33	Baseline expression (KET, Pre)	7.96321e-32	3.44157	3.36203	3.56069	3.36438	3.47918	-0.114796	-0.198665	-0.00235243	0.0815167	-0.0838692
C7orf26	(Intercept)	2.96562	0.0559509	53.004	9.42135e-33	Baseline expression (KET, Pre)	7.98211e-32	3.01987	2.96562	3.0304	3.11542	2.96802	0.147398	-0.0647831	-0.149796	0.062385	-0.212181
BAG6	(Intercept)	7.40889	0.0819567	90.4	9.51999e-33	Baseline expression (KET, Pre)	8.06156e-32	7.40768	7.40889	7.40784	7.45109	7.36288	0.0882093	0.0010442	-0.042205	0.0449601	-0.0871651
AP4B1	(Intercept)	3.1263	0.0590085	52.9805	9.55458e-33	Baseline expression (KET, Pre)	8.08671e-32	3.18228	3.1263	3.1343	3.24162	3.22689	0.0147282	-0.00800755	-0.115324	-0.0925885	-0.0227358
LIFR	(Intercept)	4.28659	0.0795738	53.8693	9.58539e-33	Baseline expression (KET, Pre)	8.10864e-32	4.41937	4.28659	4.25646	4.5792	4.55524	0.0239607	0.030126	-0.292613	-0.298778	0.00616526
MON1A	(Intercept)	3.06583	0.05648	54.2816	9.73725e-33	Baseline expression (KET, Pre)	8.2329e-32	3.03597	3.06583	2.9623	3.15768	2.95809	0.199591	0.10353	-0.0918535	0.00420834	-0.0960618
NACC2	(Intercept)	4.03134	0.075047	53.7176	9.94163e-33	Baseline expression (KET, Pre)	8.40141e-32	3.89443	4.03134	4.05023	3.79823	3.69791	0.100315	-0.0188866	0.233113	0.352315	-0.119202
THUMPD3	(Intercept)	3.92895	0.0601381	65.3322	9.9889e-33	Baseline expression (KET, Pre)	8.43705e-32	3.90957	3.92895	4.00036	3.84018	3.86877	-0.0285961	-0.0714092	0.0887773	0.13159	-0.0428132
NOL6	(Intercept)	4.49104	0.0726128	61.8492	1.02356e-32	Baseline expression (KET, Pre)	8.64103e-32	4.44678	4.49104	4.51316	4.45643	4.32649	0.129942	-0.0221147	0.0346121	0.186668	-0.152056
MBNL2	(Intercept)	5.15386	0.067551	76.2959	1.02675e-32	Baseline expression (KET, Pre)	8.66357e-32	5.23438	5.15386	5.25513	5.18284	5.34572	-0.16288	-0.101263	-0.0289723	-0.0905895	0.0616172
CAPN7	(Intercept)	3.92836	0.0743287	52.8513	1.03222e-32	Baseline expression (KET, Pre)	8.70385e-32	3.93416	3.92836	4.08506	3.83422	3.889	-0.0547736	-0.156699	0.0941423	0.196068	-0.101925
TERF1	(Intercept)	2.53262	0.0473263	53.5139	1.03258e-32	Baseline expression (KET, Pre)	8.70385e-32	2.63386	2.53262	2.66599	2.66168	2.67517	-0.0134881	-0.13337	-0.129063	-0.00918052	-0.119882
ABCB10	(Intercept)	3.32183	0.0628576	52.8469	1.0349e-32	Baseline expression (KET, Pre)	8.71899e-32	3.4131	3.32183	3.41613	3.4355	3.47894	-0.0434367	-0.0942986	-0.113667	-0.0628055	-0.0508619
TMEM258	(Intercept)	4.47406	0.0648133	69.03	1.04167e-32	Baseline expression (KET, Pre)	8.77157e-32	4.41943	4.47406	4.34839	4.41174	4.44352	-0.0317825	0.125665	0.0623236	-0.0951242	0.157448
ASB10	(Intercept)	5.49498	0.0828837	66.2975	1.05207e-32	Baseline expression (KET, Pre)	8.85464e-32	5.49817	5.49498	5.4648	5.54926	5.48365	0.0656178	0.0301757	-0.0542865	-0.0188444	-0.0354421
POLR2K	(Intercept)	3.75544	0.0655045	57.3311	1.06346e-32	Baseline expression (KET, Pre)	8.94593e-32	3.76073	3.75544	3.80184	3.66047	3.82514	-0.164671	-0.0463979	0.0949721	-0.0233009	0.118273
GMPR	(Intercept)	7.29672	0.0742846	98.2266	1.07311e-32	Baseline expression (KET, Pre)	9.02253e-32	7.21952	7.29672	7.17588	7.25354	7.15195	0.101597	0.120838	0.0431759	0.0239347	0.0192412
ARV1	(Intercept)	3.50878	0.0664455	52.807	1.08198e-32	Baseline expression (KET, Pre)	9.09248e-32	3.51893	3.50878	3.47901	3.47212	3.61582	-0.1437	0.0297735	0.0366671	-0.136807	0.173474
PANK3	(Intercept)	3.51071	0.0616961	56.9033	1.11065e-32	Baseline expression (KET, Pre)	9.32866e-32	3.52787	3.51071	3.63116	3.44798	3.52162	-0.0736414	-0.12045	0.0627357	0.109544	-0.0468081
APTX	(Intercept)	2.73092	0.0518053	52.7151	1.13131e-32	Baseline expression (KET, Pre)	9.49736e-32	2.76858	2.73092	2.84874	2.82619	2.66847	0.15772	-0.117819	-0.0952681	0.180272	-0.27554
SMYD1	(Intercept)	9.019	0.0851076	105.972	1.13197e-32	Baseline expression (KET, Pre)	9.49813e-32	9.02471	9.019	9.04784	8.95478	9.07722	-0.122443	-0.0288442	0.0642184	-0.0293801	0.0935985
AC106886.6	(Intercept)	4.78261	0.0907925	52.6763	1.14643e-32	Baseline expression (KET, Pre)	9.61455e-32	4.82348	4.78261	4.63745	4.99449	4.87938	0.115109	0.145159	-0.211878	-0.241928	0.0300506
NOL7	(Intercept)	4.06176	0.0476106	85.312	1.16016e-32	Baseline expression (KET, Pre)	9.72476e-32	4.11264	4.06176	4.13096	4.11003	4.14781	-0.0377773	-0.0692047	-0.0482793	-0.0168518	-0.0314274
NOSIP	(Intercept)	5.28953	0.0818342	64.6371	1.17006e-32	Baseline expression (KET, Pre)	9.80277e-32	5.2375	5.28953	5.18876	5.28738	5.18431	0.103073	0.100761	0.00214216	0.00445441	-0.00231224
SNX6	(Intercept)	4.66151	0.0681901	68.3605	1.21623e-32	Baseline expression (KET, Pre)	1.01844e-31	4.69165	4.66151	4.6977	4.6845	4.72287	-0.0383734	-0.0361955	-0.0229921	-0.02517	0.00217787
PDCD7	(Intercept)	3.29867	0.058037	56.8373	1.2247e-32	Baseline expression (KET, Pre)	1.02502e-31	3.38907	3.29867	3.42093	3.42529	3.41141	0.0138734	-0.122265	-0.126622	0.00951617	-0.136138
IP6K3	(Intercept)	6.26522	0.119196	52.5623	1.2278e-32	Baseline expression (KET, Pre)	1.02709e-31	5.66316	6.26522	6.23716	5.2239	4.92634	0.297559	0.0280563	1.04131	1.31082	-0.269503
SCOC	(Intercept)	4.68132	0.0602825	77.6563	1.22901e-32	Baseline expression (KET, Pre)	1.02759e-31	4.71886	4.68132	4.79464	4.67272	4.72675	-0.054032	-0.113324	0.00859516	0.067887	-0.0592918
MAP2K6	(Intercept)	5.8404	0.0911951	64.0428	1.26041e-32	Baseline expression (KET, Pre)	1.05331e-31	5.75879	5.8404	5.83808	5.61876	5.73791	-0.119152	0.00231825	0.221635	0.100165	0.12147
MYNN	(Intercept)	3.20735	0.0610758	52.5144	1.26377e-32	Baseline expression (KET, Pre)	1.05558e-31	3.17794	3.20735	3.30239	3.10651	3.09552	0.0109914	-0.0950405	0.100847	0.206878	-0.106032
GMPPA	(Intercept)	3.19332	0.0608096	52.5134	1.26447e-32	Baseline expression (KET, Pre)	1.05564e-31	3.27963	3.19332	3.1985	3.4238	3.30292	0.120887	-0.0051756	-0.230484	-0.104421	-0.126063
SSBP2	(Intercept)	3.6859	0.0702016	52.5045	1.28025e-32	Baseline expression (KET, Pre)	1.06827e-31	3.75504	3.6859	3.63998	3.82014	3.87414	-0.0540008	0.0459166	-0.134236	-0.234153	0.0999174
RPLP1	(Intercept)	9.01129	0.0798868	112.801	1.29445e-32	Baseline expression (KET, Pre)	1.07958e-31	8.9659	9.01129	8.85597	9.03209	8.96425	0.067835	0.155316	-0.0207985	-0.10828	0.0874813
TTL	(Intercept)	6.11803	0.0688275	88.8894	1.29727e-32	Baseline expression (KET, Pre)	1.08138e-31	6.20528	6.11803	6.19541	6.173	6.33467	-0.161668	-0.0773726	-0.0549657	-0.139261	0.084295
PFDN5	(Intercept)	6.58766	0.0456592	144.279	1.31029e-32	Baseline expression (KET, Pre)	1.09169e-31	6.57778	6.58766	6.51647	6.67469	6.53229	0.142395	0.0711875	-0.0870235	-0.0158165	-0.071207
GCSHP5	(Intercept)	4.14004	0.0743275	55.7	1.31758e-32	Baseline expression (KET, Pre)	1.09721e-31	4.14379	4.14004	4.17867	4.11139	4.14504	-0.0336496	-0.0386298	0.0286486	0.0336288	-0.00498014
IRF2BP2	(Intercept)	6.14342	0.10942	56.1455	1.32047e-32	Baseline expression (KET, Pre)	1.09907e-31	6.08753	6.14342	6.11153	6.02102	6.07416	-0.0531469	0.0318836	0.1224	0.0373695	0.0850305
POLRMT	(Intercept)	4.94872	0.0944058	52.4196	1.33805e-32	Baseline expression (KET, Pre)	1.11314e-31	4.8991	4.94872	4.95469	4.94448	4.74851	0.195974	-0.00597348	0.00423466	0.206182	-0.201948
SEPHS1	(Intercept)	4.03925	0.0421514	95.8271	1.34249e-32	Baseline expression (KET, Pre)	1.11627e-31	4.09571	4.03925	4.10066	4.13897	4.10396	0.0350136	-0.0614128	-0.099724	-0.00329754	-0.0964264
PEX13	(Intercept)	3.81401	0.0589817	64.6644	1.38031e-32	Baseline expression (KET, Pre)	1.14714e-31	3.75137	3.81401	3.892	3.60525	3.6942	-0.0889514	-0.0779888	0.208766	0.197804	0.0109626
UBP1	(Intercept)	4.29639	0.0651914	65.9043	1.38646e-32	Baseline expression (KET, Pre)	1.15168e-31	4.31428	4.29639	4.23794	4.30931	4.41349	-0.104187	0.0584474	-0.0129153	-0.175549	0.162634
UBR1	(Intercept)	4.06738	0.0700682	58.0488	1.39065e-32	Baseline expression (KET, Pre)	1.15457e-31	4.04921	4.06738	4.04848	4.00667	4.07433	-0.0676559	0.0188964	0.0607027	-0.0258495	0.0865523
PABPC1	(Intercept)	5.39536	0.0888179	60.7463	1.39457e-32	Baseline expression (KET, Pre)	1.15725e-31	5.47176	5.39536	5.47725	5.57112	5.44331	0.127809	-0.0818903	-0.175761	0.0339386	-0.2097
SDAD1	(Intercept)	3.36596	0.0604593	55.673	1.39745e-32	Baseline expression (KET, Pre)	1.15906e-31	3.31206	3.36596	3.42468	3.23537	3.22222	0.0131535	-0.0587259	0.130586	0.202465	-0.0718794
WDR92	(Intercept)	3.10264	0.0522088	59.4275	1.40097e-32	Baseline expression (KET, Pre)	1.16139e-31	3.20502	3.10264	3.23539	3.23692	3.24514	-0.00822309	-0.132751	-0.13428	-0.00975233	-0.124527
EEF1AKNMT	(Intercept)	4.17123	0.0521234	80.0261	1.40835e-32	Baseline expression (KET, Pre)	1.16693e-31	4.1475	4.17123	4.18703	4.17653	4.05521	0.121319	-0.015801	-0.00529951	0.13182	-0.13712
MBTPS1	(Intercept)	4.34777	0.0599827	72.4838	1.42475e-32	Baseline expression (KET, Pre)	1.17993e-31	4.42608	4.34777	4.36258	4.46861	4.52534	-0.056727	-0.0148088	-0.120839	-0.162757	0.0419182
[truncated: 64,221 more rows]

## Sheet: Interactionp05
gene	term	Estimate	Std. Error	t value	Pr(>|t|)	contrast	adj.P.Val	base_expression	Post_KET	Post_PLA	Pre_KET	Pre_PLA	FC_KET_vs_PLA_Pre	FC_KET_vs_PLA_Post	FC_KET_Post_vs_Pre	FC_PLA_Post_vs_Pre	FC_Interaction
AL031432.4	timePre:conditionPLA	1.57352	0.336131	4.68127	9.339e-05	timePre:conditionPLA	0.999401	-0.265547	0.0916363	-0.640136	-0.677718	0.16403	-0.841749	0.731772	0.769355	-0.804167	1.57352
KLHL12	timePre:conditionPLA	-0.251676	0.0580731	-4.33378	0.000226035	timePre:conditionPLA	0.999401	3.32433	3.20838	3.39799	3.37651	3.31444	0.0620656	-0.18961	-0.168131	0.0835449	-0.251676
UPB1	timePre:conditionPLA	1.04944	0.263094	3.98885	0.000541959	timePre:conditionPLA	0.999401	-0.16053	-0.117427	-0.485804	-0.359977	0.321089	-0.681066	0.368377	0.24255	-0.806893	1.04944
BTBD11	timePre:conditionPLA	1.69642	0.448669	3.78099	0.000914641	timePre:conditionPLA	0.999401	-1.61954	-1.08857	-2.1975	-1.88978	-1.3023	-0.587477	1.10894	0.80121	-0.895205	1.69642
SENP3	timePre:conditionPLA	-0.313709	0.0831636	-3.77219	0.000935052	timePre:conditionPLA	0.999401	3.93385	3.9039	4.04807	3.9765	3.80695	0.169544	-0.144165	-0.0725971	0.241112	-0.313709
ZNF816	timePre:conditionPLA	-0.927945	0.248197	-3.73874	0.00101681	timePre:conditionPLA	0.999401	-0.362013	-0.696152	-0.0929384	-0.167115	-0.491846	0.324731	-0.603214	-0.529037	0.398908	-0.927945
CTBP1-AS	timePre:conditionPLA	-0.619036	0.167014	-3.70649	0.00110226	timePre:conditionPLA	0.999401	0.9597	0.994052	1.19336	1.03555	0.61583	0.419724	-0.199312	-0.0415022	0.577533	-0.619036
SMIM11A	timePre:conditionPLA	0.66158	0.181443	3.64621	0.00128133	timePre:conditionPLA	0.999401	3.05501	3.26004	2.90009	2.87913	3.18076	-0.301633	0.359947	0.380911	-0.280668	0.66158
TMEM144	timePre:conditionPLA	-0.555296	0.157967	-3.51527	0.00177405	timePre:conditionPLA	0.999401	0.80262	0.391925	0.818015	1.06487	0.935667	0.129206	-0.42609	-0.672948	-0.117652	-0.555296
NR2C2AP	timePre:conditionPLA	-0.73886	0.213863	-3.45483	0.00205986	timePre:conditionPLA	0.999401	1.15732	1.01528	1.40751	1.27655	0.929922	0.346632	-0.392229	-0.261275	0.477585	-0.73886
PCSK7	timePre:conditionPLA	-0.308144	0.0894482	-3.44494	0.00211069	timePre:conditionPLA	0.999401	4.5277	4.44062	4.52601	4.68346	4.46071	0.222751	-0.0853924	-0.242842	0.0653021	-0.308144
COX20	timePre:conditionPLA	0.506814	0.14791	3.42651	0.00220877	timePre:conditionPLA	0.999401	4.87653	4.92768	4.80753	4.69212	5.07878	-0.386665	0.120149	0.23556	-0.271254	0.506814
SCAF4	timePre:conditionPLA	-0.268637	0.0797839	-3.36706	0.00255617	timePre:conditionPLA	0.999401	3.5222	3.52481	3.6918	3.48691	3.38527	0.101639	-0.166999	0.0378939	0.306531	-0.268637
AL353743.2	timePre:conditionPLA	-0.754217	0.231244	-3.26157	0.00330758	timePre:conditionPLA	0.999401	0.0444487	-0.14264	0.224024	0.241982	-0.145571	0.387553	-0.366664	-0.384622	0.369595	-0.754217
BDNF-AS	timePre:conditionPLA	1.02954	0.318169	3.23583	0.00352116	timePre:conditionPLA	0.999401	-0.475916	-0.378943	-0.819132	-0.64747	-0.0581206	-0.589349	0.440189	0.268527	-0.761011	1.02954
CCDC121	timePre:conditionPLA	0.541228	0.167317	3.23474	0.00353041	timePre:conditionPLA	0.999401	1.00742	0.989004	0.922961	0.821272	1.29646	-0.475185	0.0660432	0.167732	-0.373496	0.541228
RADIL	timePre:conditionPLA	-0.700653	0.217032	-3.22834	0.00358576	timePre:conditionPLA	0.999401	1.35276	1.11026	1.30563	1.75021	1.24493	0.505277	-0.195377	-0.639948	0.0607048	-0.700653
TMEM243	timePre:conditionPLA	-0.909791	0.28258	-3.21959	0.00366265	timePre:conditionPLA	0.999401	0.302964	0.123665	0.542391	0.518432	0.027367	0.491065	-0.418726	-0.394767	0.515024	-0.909791
AL162258.2	timePre:conditionPLA	1.18758	0.369067	3.2178	0.00367858	timePre:conditionPLA	0.999401	0.0629472	0.0529643	-0.187285	-0.280612	0.666721	-0.947333	0.240249	0.333576	-0.854006	1.18758
SDF2	timePre:conditionPLA	-0.248477	0.0774098	-3.20988	0.00374984	timePre:conditionPLA	0.999401	3.50991	3.52619	3.56177	3.5823	3.36939	0.212902	-0.0355742	-0.0561025	0.192374	-0.248477
MYO1G	timePre:conditionPLA	-1.1559	0.363309	-3.1816	0.00401547	timePre:conditionPLA	0.999401	-0.40233	-0.200889	0.0494598	-0.276167	-1.18172	0.905554	-0.250349	0.0752777	1.23118	-1.1559
AC114980.1	timePre:conditionPLA	0.976874	0.320184	3.05098	0.00455874	timePre:conditionPLA	0.999401	-0.708388	-0.530943	-1.03977	-0.86544	-0.397395	-0.468044	0.50883	0.334496	-0.642377	0.976874
ZNF747	timePre:conditionPLA	-0.234983	0.0751034	-3.1288	0.00456079	timePre:conditionPLA	0.999401	3.08838	3.14561	3.30716	2.98709	2.91365	0.0734404	-0.161543	0.15852	0.393503	-0.234983
TTLL4	timePre:conditionPLA	-0.38335	0.122838	-3.12077	0.00464966	timePre:conditionPLA	0.999401	2.22934	2.15599	2.35742	2.29294	2.11102	0.181916	-0.201434	-0.136947	0.246403	-0.38335
CDK3	timePre:conditionPLA	-2.0625	0.661721	-3.11687	0.0046935	timePre:conditionPLA	0.999401	-1.21718	-1.66391	-0.680243	-0.722876	-1.80171	1.07883	-0.983663	-0.94103	1.12147	-2.0625
AC021148.1	timePre:conditionPLA	1.1475	0.373701	3.07065	0.00524359	timePre:conditionPLA	0.999401	-0.526645	-0.22592	-0.653054	-0.973989	-0.253618	-0.720371	0.427134	0.748069	-0.399436	1.1475
ANKRD20A5P	timePre:conditionPLA	0.820672	0.269748	3.04236	0.0056103	timePre:conditionPLA	0.999401	0.782872	0.669329	0.304382	0.851027	1.30675	-0.455725	0.364947	-0.181699	-1.00237	0.820672
AL731563.4	timePre:conditionPLA	1.04839	0.354584	2.95668	0.00580017	timePre:conditionPLA	0.999401	-0.967676	-0.684896	-0.909439	-1.55011	-0.72626	-0.823851	0.224543	0.865216	-0.183179	1.04839
TICAM2	timePre:conditionPLA	0.699613	0.232866	3.00436	0.00614174	timePre:conditionPLA	0.999401	1.40331	1.38407	0.935222	1.5216	1.77237	-0.25077	0.448844	-0.137533	-0.837146	0.699613
ZNF783	timePre:conditionPLA	-0.445038	0.148465	-2.99759	0.00624134	timePre:conditionPLA	0.999401	2.94348	3.0357	3.15803	2.95146	2.62875	0.322714	-0.122325	0.0842398	0.529278	-0.445038
SMC2	timePre:conditionPLA	0.527461	0.176225	2.99311	0.00630816	timePre:conditionPLA	0.999401	1.13373	1.07916	0.905892	1.09783	1.45202	-0.354195	0.173266	-0.0186695	-0.54613	0.527461
FAM66D	timePre:conditionPLA	-1.01312	0.338856	-2.98981	0.00635771	timePre:conditionPLA	0.999401	-0.517764	-0.709579	-0.260272	-0.268699	-0.832508	0.563809	-0.449308	-0.44088	0.572236	-1.01312
AL355377.3	timePre:conditionPLA	1.61083	0.53892	2.989	0.00636991	timePre:conditionPLA	0.999401	-1.26783	-0.729341	-1.28544	-2.05563	-1.0009	-1.05473	0.556103	1.32629	-0.284546	1.61083
FAM78B	timePre:conditionPLA	0.376472	0.126219	2.9827	0.00646597	timePre:conditionPLA	0.999401	2.78718	2.71804	2.58912	2.797	3.04455	-0.247552	0.12892	-0.0789588	-0.455431	0.376472
TP53	timePre:conditionPLA	-0.497891	0.167176	-2.97824	0.00653469	timePre:conditionPLA	0.999401	2.63274	2.73287	2.93375	2.58067	2.28366	0.297011	-0.20088	0.152202	0.650093	-0.497891
SRRM3	timePre:conditionPLA	-1.55017	0.52257	-2.96643	0.00672002	timePre:conditionPLA	0.999401	-1.61023	-1.6834	-0.927051	-1.51833	-2.31216	0.793823	-0.756346	-0.165065	1.3851	-1.55017
HERC2P3	timePre:conditionPLA	-0.8237	0.278143	-2.96142	0.00680017	timePre:conditionPLA	0.999401	0.669201	0.158223	0.857078	0.893175	0.768329	0.124846	-0.698855	-0.734951	0.0887491	-0.8237
GMDS	timePre:conditionPLA	-0.6881	0.232652	-2.95764	0.00686131	timePre:conditionPLA	0.999401	0.673991	0.450343	0.757188	0.934844	0.553589	0.381255	-0.306845	-0.484501	0.203599	-0.6881
HIC2	timePre:conditionPLA	-0.695562	0.236402	-2.94229	0.00711483	timePre:conditionPLA	0.999401	0.939546	0.986394	1.39798	0.828891	0.544917	0.283974	-0.411588	0.157502	0.853064	-0.695562
AC144652.1	timePre:conditionPLA	-0.810913	0.276182	-2.93616	0.00721853	timePre:conditionPLA	0.999401	-0.258747	-0.343647	-0.0614404	-0.0505961	-0.579303	0.528707	-0.282207	-0.293051	0.517862	-0.810913
AC005089.1	timePre:conditionPLA	-1.57686	0.53839	-2.92885	0.00734407	timePre:conditionPLA	0.999401	-0.873199	-0.447429	0.2185	-1.17647	-2.0874	0.910934	-0.665928	0.729038	2.3059	-1.57686
AC007342.6	timePre:conditionPLA	0.993873	0.342345	2.90313	0.00780258	timePre:conditionPLA	0.999401	-1.38504	-1.11741	-1.33675	-1.93026	-1.15573	-0.774535	0.219338	0.812853	-0.18102	0.993873
ZNF718	timePre:conditionPLA	-0.689014	0.239459	-2.87738	0.0082889	timePre:conditionPLA	0.999401	-1.06714	-1.28361	-0.899369	-0.890395	-1.19517	0.304774	-0.38424	-0.393215	0.2958	-0.689014
DOLK	timePre:conditionPLA	-0.388729	0.135617	-2.86638	0.00850523	timePre:conditionPLA	0.999401	2.12427	2.1611	2.3655	2.0774	1.89307	0.184329	-0.2044	0.0837035	0.472432	-0.388729
NSA2	timePre:conditionPLA	0.231322	0.0813349	2.84407	0.00896072	timePre:conditionPLA	0.999401	5.36453	5.38646	5.27024	5.34317	5.45827	-0.115096	0.116226	0.0432926	-0.188029	0.231322
EP400P1	timePre:conditionPLA	-0.441327	0.155226	-2.84313	0.00898028	timePre:conditionPLA	0.999401	1.93917	2.02064	2.27332	1.82568	1.63703	0.188643	-0.252684	0.194963	0.63629	-0.441327
RPL12P12	timePre:conditionPLA	-1.0993	0.388158	-2.83209	0.00921472	timePre:conditionPLA	0.999401	-1.6057	-1.69904	-1.42595	-1.23581	-2.06202	0.82621	-0.273088	-0.463235	0.636064	-1.0993
SNURF	timePre:conditionPLA	0.663041	0.234281	2.8301	0.00925742	timePre:conditionPLA	0.999401	0.757925	0.982633	0.455367	0.728964	0.864739	-0.135775	0.527266	0.253669	-0.409372	0.663041
ZNF418	timePre:conditionPLA	0.525324	0.185815	2.82714	0.00932158	timePre:conditionPLA	0.999401	0.470085	0.587457	0.424274	0.253234	0.615374	-0.362141	0.163183	0.334223	-0.191101	0.525324
MST1L	timePre:conditionPLA	1.52967	0.541511	2.82482	0.00937217	timePre:conditionPLA	0.999401	-1.45119	-1.56715	-2.22285	-1.44437	-0.570408	-0.873966	0.655703	-0.122774	-1.65244	1.52967
AL157893.2	timePre:conditionPLA	0.8413	0.298285	2.82046	0.00946789	timePre:conditionPLA	0.999401	-0.469417	-0.33995	-0.597241	-0.762243	-0.178233	-0.58401	0.257291	0.422292	-0.419008	0.8413
AC104109.4	timePre:conditionPLA	1.23296	0.438368	2.8126	0.00964254	timePre:conditionPLA	0.999401	-0.678808	-0.544364	-1.15068	-0.823418	-0.196774	-0.626644	0.606312	0.279054	-0.953902	1.23296
ADAT1	timePre:conditionPLA	-0.573662	0.204154	-2.80995	0.00970222	timePre:conditionPLA	0.999401	0.713776	0.372267	0.826164	0.888218	0.768454	0.119764	-0.453897	-0.515951	0.0577105	-0.573662
OSCP1	timePre:conditionPLA	0.556516	0.198395	2.80509	0.00981238	timePre:conditionPLA	0.999401	0.377218	0.485288	0.108577	0.3676	0.547405	-0.179805	0.376711	0.117688	-0.438828	0.556516
ABI2	timePre:conditionPLA	0.243061	0.087227	2.78654	0.0102443	timePre:conditionPLA	0.999401	3.86884	3.78506	3.7891	3.82705	4.07415	-0.247102	-0.00404016	-0.0419838	-0.285045	0.243061
AC063960.1	timePre:conditionPLA	1.11354	0.400072	2.78335	0.0103203	timePre:conditionPLA	0.999401	-1.58874	-1.35127	-1.79962	-1.93462	-1.26943	-0.665193	0.448347	0.583345	-0.530195	1.11354
HNRNPA1P7	timePre:conditionPLA	-0.34238	0.123041	-2.78265	0.0103371	timePre:conditionPLA	0.999401	4.52349	4.36308	4.63842	4.57974	4.5127	0.0670398	-0.27534	-0.216658	0.125722	-0.34238
ZFYVE27	timePre:conditionPLA	-0.433856	0.157352	-2.75723	0.0109633	timePre:conditionPLA	0.999401	2.79367	2.86878	2.94246	2.86181	2.50163	0.360173	-0.0736831	0.00697014	0.440826	-0.433856
APOD	timePre:conditionPLA	0.600384	0.2187	2.74524	0.011271	timePre:conditionPLA	0.999401	6.33453	6.1207	6.03132	6.33756	6.84855	-0.510998	0.0893858	-0.216853	-0.817237	0.600384
CA5BP1	timePre:conditionPLA	0.341301	0.12441	2.74337	0.0113198	timePre:conditionPLA	0.999401	2.39716	2.54573	2.42297	2.20071	2.41925	-0.21854	0.122761	0.345017	0.00371543	0.341301
BPNT1	timePre:conditionPLA	-0.241015	0.0884476	-2.72494	0.0118104	timePre:conditionPLA	0.999401	2.42437	2.26235	2.40602	2.56323	2.46588	0.0973457	-0.143669	-0.30088	-0.0598651	-0.241015
ZNF8	timePre:conditionPLA	-0.484331	0.177874	-2.72288	0.0118665	timePre:conditionPLA	0.999401	1.31032	1.19516	1.4891	1.37371	1.18332	0.190388	-0.293942	-0.178551	0.30578	-0.484331
SLC31A1	timePre:conditionPLA	-0.468209	0.172195	-2.71906	0.0119713	timePre:conditionPLA	0.999401	1.81313	1.82051	2.07355	1.78682	1.57165	0.215173	-0.253037	0.0336943	0.501904	-0.468209
ZFP41	timePre:conditionPLA	-0.426796	0.157461	-2.71049	0.0122094	timePre:conditionPLA	0.999401	1.87542	1.74098	2.00974	1.95449	1.79645	0.158045	-0.268751	-0.21351	0.213286	-0.426796
KCNJ2	timePre:conditionPLA	0.764396	0.282733	2.70359	0.012404	timePre:conditionPLA	0.999401	2.45606	2.15836	1.75011	2.77981	3.13595	-0.356146	0.40825	-0.621451	-1.38585	0.764396
OR51E1	timePre:conditionPLA	1.22241	0.452419	2.70195	0.0124509	timePre:conditionPLA	0.999401	0.518937	0.661383	0.0721526	0.354515	0.987698	-0.633183	0.58923	0.306868	-0.915545	1.22241
AC083899.1	timePre:conditionPLA	1.08456	0.402001	2.6979	0.012567	timePre:conditionPLA	0.999401	-1.29759	-0.9892	-2.05136	-1.0861	-1.0637	-0.0224013	1.06216	0.0969015	-0.987658	1.08456
KLF3-AS1	timePre:conditionPLA	-0.718004	0.271708	-2.64256	0.0126295	timePre:conditionPLA	0.999401	0.31785	0.0365658	0.306018	0.688684	0.240132	0.448552	-0.269453	-0.652118	0.0658862	-0.718004
GATA3	timePre:conditionPLA	0.500065	0.185721	2.69256	0.0127218	timePre:conditionPLA	0.999401	0.384602	0.573	0.354314	0.164858	0.446236	-0.281378	0.218687	0.408143	-0.0919218	0.500065
SHB	timePre:conditionPLA	-0.55018	0.204725	-2.68741	0.0128725	timePre:conditionPLA	0.999401	2.21286	2.24307	2.44074	2.26008	1.90757	0.352511	-0.197669	-0.0170066	0.533174	-0.55018
AL445309.1	timePre:conditionPLA	1.274	0.474971	2.68226	0.0130252	timePre:conditionPLA	0.999401	-1.60427	-1.29555	-2.12514	-1.7204	-1.276	-0.4444	0.829596	0.424848	-0.849148	1.274
MTND1P23	timePre:conditionPLA	0.51328	0.191437	2.6812	0.0130569	timePre:conditionPLA	0.999401	2.95714	2.95832	2.70853	2.94911	3.21259	-0.263485	0.249795	0.00921724	-0.504063	0.51328
PRIM2	timePre:conditionPLA	0.689018	0.257542	2.67537	0.0132321	timePre:conditionPLA	0.999401	0.00805843	0.0129079	-0.25811	-0.0702817	0.347718	-0.418	0.271018	0.0831895	-0.605828	0.689018
EEF1GP1	timePre:conditionPLA	1.43013	0.535232	2.67198	0.0133349	timePre:conditionPLA	0.999401	-2.28306	-2.16938	-2.83428	-2.4469	-1.68168	-0.765227	0.6649	0.277522	-1.1526	1.43013
APTX	timePre:conditionPLA	-0.27554	0.103211	-2.66968	0.013405	timePre:conditionPLA	0.999401	2.76858	2.73092	2.84874	2.82619	2.66847	0.15772	-0.117819	-0.0952681	0.180272	-0.27554
PI4KB	timePre:conditionPLA	-0.220613	0.0828065	-2.66419	0.013574	timePre:conditionPLA	0.999401	5.15917	5.10257	5.17544	5.25319	5.10545	0.14774	-0.0728726	-0.150625	0.0699877	-0.220613
MIER2	timePre:conditionPLA	-0.338923	0.127455	-2.65916	0.0137306	timePre:conditionPLA	0.999401	3.19376	3.29757	3.32742	3.22955	2.92048	0.30907	-0.0298532	0.0680124	0.406935	-0.338923
LINC01505	timePre:conditionPLA	0.919674	0.3482	2.64122	0.0143032	timePre:conditionPLA	0.999401	-0.472427	-0.205039	-0.615613	-0.789079	-0.279979	-0.5091	0.410574	0.584039	-0.335635	0.919674
AC010978.1	timePre:conditionPLA	-1.02113	0.387163	-2.63747	0.0144257	timePre:conditionPLA	0.999401	-1.31686	-1.63944	-1.18534	-0.93782	-1.50485	0.567033	-0.454097	-0.701622	0.319509	-1.02113
ZNF263	timePre:conditionPLA	-0.401026	0.152203	-2.63481	0.014513	timePre:conditionPLA	0.999401	3.32916	3.47904	3.71453	3.1443	2.97876	0.165533	-0.235493	0.33474	0.735766	-0.401026
NPIPA8	timePre:conditionPLA	-2.0071	0.767843	-2.61395	0.0152166	timePre:conditionPLA	0.999401	-1.65092	-2.57438	-1.36086	-0.937434	-1.73101	0.793577	-1.21352	-1.63694	0.370155	-2.0071
AC022167.2	timePre:conditionPLA	-1.08733	0.415978	-2.61392	0.0152175	timePre:conditionPLA	0.999401	-0.390807	-0.556146	0.109453	-0.3474	-0.769134	0.421734	-0.665599	-0.208745	0.878587	-1.08733
AC018809.2	timePre:conditionPLA	0.482508	0.184613	2.61361	0.0152282	timePre:conditionPLA	0.999401	1.44041	1.46494	1.21367	1.42589	1.65714	-0.231244	0.251264	0.0390432	-0.443464	0.482508
POLD1	timePre:conditionPLA	-0.452703	0.177048	-2.55695	0.0155039	timePre:conditionPLA	0.999401	1.71187	1.73609	1.81022	1.83987	1.4613	0.378572	-0.0741315	-0.103786	0.348917	-0.452703
AC020893.2	timePre:conditionPLA	-0.424001	0.165915	-2.55553	0.0155563	timePre:conditionPLA	0.999401	1.598	1.55833	1.63857	1.76942	1.42566	0.343765	-0.0802358	-0.21109	0.212911	-0.424001
PPAN-P2RY11	timePre:conditionPLA	-3.67725	1.41446	-2.59976	0.0157129	timePre:conditionPLA	0.999401	-1.29533	-2.16485	-0.453956	-0.298086	-2.26444	1.96635	-1.7109	-1.86677	1.81048	-3.67725
PPIEL	timePre:conditionPLA	0.47519	0.183447	2.59034	0.0160507	timePre:conditionPLA	0.999401	2.02182	2.16323	1.7192	2.08685	2.11801	-0.031165	0.444025	0.0763818	-0.398808	0.47519
QTRT2	timePre:conditionPLA	-0.502295	0.194143	-2.58724	0.0161636	timePre:conditionPLA	0.999401	1.32781	1.39842	1.69635	1.21042	1.00605	0.204365	-0.29793	0.188004	0.690298	-0.502295
ZFHX2	timePre:conditionPLA	-0.849984	0.32909	-2.58283	0.0163252	timePre:conditionPLA	0.999401	0.385878	0.172153	0.532557	0.664192	0.174612	0.48958	-0.360404	-0.492039	0.357945	-0.849984
TAPT1-AS1	timePre:conditionPLA	1.37143	0.543033	2.52549	0.0167034	timePre:conditionPLA	0.999401	-1.11648	-0.969057	-1.77033	-1.14835	-0.578192	-0.570155	0.801273	0.17929	-1.19214	1.37143
PER2	timePre:conditionPLA	-0.364472	0.141717	-2.57183	0.0167348	timePre:conditionPLA	0.999401	3.663	3.33886	3.62477	3.88346	3.8049	0.0785584	-0.285914	-0.544596	-0.180124	-0.364472
AC090004.2	timePre:conditionPLA	-1.02714	0.399941	-2.56822	0.0168712	timePre:conditionPLA	0.999401	-0.61701	-1.04168	-0.611478	-0.108974	-0.70591	0.596936	-0.430201	-0.932705	0.0944322	-1.02714
QSOX2	timePre:conditionPLA	-0.42287	0.168138	-2.51502	0.0171214	timePre:conditionPLA	0.999401	2.21937	2.27692	2.4872	2.16298	1.95039	0.212591	-0.210279	0.113932	0.536803	-0.42287
ARFIP2	timePre:conditionPLA	-0.297666	0.116231	-2.56098	0.0171482	timePre:conditionPLA	0.999401	3.23891	3.3009	3.32041	3.30625	3.02809	0.278155	-0.0195116	-0.00534689	0.29232	-0.297666
ZNF594	timePre:conditionPLA	-0.503331	0.196923	-2.55598	0.0173419	timePre:conditionPLA	0.999401	1.1325	1.0879	1.45026	1.06641	0.925436	0.140975	-0.362356	0.0214883	0.524819	-0.503331
SMARCAD1	timePre:conditionPLA	-0.393696	0.154156	-2.55389	0.0174235	timePre:conditionPLA	0.999401	2.40801	2.20941	2.60235	2.41053	2.40977	0.000753746	-0.392943	-0.201116	0.19258	-0.393696
[truncated: 264 more rows]
